# Supplementary material for: Bis{4-bromo-2-[(2-hy­droxy­eth­yl)imino­meth­yl]phenolato-κ3 O,N,O′}cadmium
Source: Acta Crystallogr Sect E Struct Rep Online. 2011 Jul 6;67(Pt 8):m1035. doi: 10.1107/S1600536811025852 (PMC3212126; doi:10.1107/S1600536811025852)
Supplement: Supplementary file 2 [file e-67-m1035-Isup2.hkl]

# 
# h,k,l, Fc-squared, Fo-squared, sigma(Fo-squared) and status flag 
# 
data_I
_shelx_title ' 1 in P2/n' 
_shelx_refln_list_code          4 
_shelx_F_calc_maximum      231.92 
_exptl_crystal_F_000       580.00 
_reflns_d_resolution_high  0.7828 
 
loop_ 
 _symmetry_equiv_pos_as_xyz 
 'x, y, z' 
 '-x+1/2, y, -z+1/2' 
 '-x, -y, -z' 
 'x-1/2, -y, z-1/2' 
 
_cell_length_a    10.2072 
_cell_length_b     5.3275 
_cell_length_c    18.6557 
_cell_angle_alpha  90.000 
_cell_angle_beta   99.156 
_cell_angle_gamma  90.000 
 
_shelx_F_squared_multiplier     1.000 
 
loop_ 
 _refln_index_h 
 _refln_index_k 
 _refln_index_l 
 _refln_F_squared_calc 
 _refln_F_squared_meas 
 _refln_F_squared_sigma 
 _refln_observed_status 
   2   0   0    44992.20    43470.02    804.95 o 
   4   0   0    10029.28     9530.85    138.19 o 
   6   0   0     2548.36     2482.88     49.43 o 
   8   0   0      470.30      447.54     27.86 o 
  10   0   0        1.22      -17.71     30.65 o 
   0   1   0    36933.26    37168.33    498.12 o 
   1   1   0     6163.21     6207.24     68.33 o 
   2   1   0    53784.70    50608.08    477.92 o 
   3   1   0      770.07      786.02     13.91 o 
   4   1   0     8734.12     8391.01     87.84 o 
   5   1   0      788.01      720.42     19.56 o 
   6   1   0     1651.58     1620.85     26.94 o 
   7   1   0      346.90      357.13     14.24 o 
   8   1   0       13.64       18.53     10.39 o 
   9   1   0        9.14       -3.82     14.30 o 
  10   1   0       27.08       41.92     18.44 o 
  11   1   0        2.85      -23.35     23.80 o 
  12   1   0        0.84      -40.52     35.32 o 
   0   2   0     1551.69     1568.63     41.85 o 
   1   2   0     8600.37     8694.65    108.06 o 
   2   2   0     2456.97     2481.29     30.59 o 
   3   2   0     5284.08     5319.83     58.58 o 
   4   2   0     3109.49     3027.73     38.47 o 
   5   2   0     1670.33     1626.32     26.58 o 
   6   2   0       28.70       67.43      8.78 o 
   7   2   0       12.97       25.61     13.82 o 
   8   2   0       12.65       35.34     30.85 o 
   9   2   0       20.75       59.02     18.27 o 
  10   2   0        0.57      -12.06     17.84 o 
  11   2   0       15.40       23.69     21.92 o 
  12   2   0        0.01       14.80     24.25 o 
   0   3   0     1460.51     1577.13     34.52 o 
   1   3   0     6809.28     6852.50     83.08 o 
   2   3   0      557.16      461.82     17.63 o 
   3   3   0     2796.48     2778.17     44.58 o 
   4   3   0      227.71      175.60      9.77 o 
   5   3   0      301.85      470.27     30.14 o 
   6   3   0       70.31        6.93     13.15 o 
   7   3   0       82.36      122.05     18.44 o 
   8   3   0       24.03       16.38     16.56 o 
   9   3   0       19.89       19.03     18.88 o 
  10   3   0        4.11       -0.27     20.02 o 
  11   3   0        7.60        7.18     23.81 o 
   0   4   0     1874.70     1727.09     44.06 o 
   1   4   0      908.40      932.94     23.23 o 
   2   4   0     1583.71     1464.13     29.84 o 
   3   4   0      628.48      671.76     20.89 o 
   4   4   0      921.46      791.16     31.97 o 
   5   4   0       42.27       84.22     17.16 o 
   6   4   0      239.29      196.46     22.56 o 
   7   4   0        0.28       29.33     21.73 o 
   8   4   0       51.30       33.47     19.70 o 
   9   4   0        3.21       14.31     22.40 o 
  10   4   0       12.61      -25.53     21.80 o 
   0   5   0      420.74      388.81     29.82 o 
   1   5   0        2.68       -9.78     10.18 o 
   2   5   0      729.80      636.65     45.50 o 
   3   5   0       26.56        0.55     14.53 o 
   4   5   0      451.10      391.46     28.66 o 
   5   5   0       10.21       18.82     18.52 o 
   6   5   0       71.38      108.86     24.02 o 
   7   5   0        9.50       13.20     20.94 o 
   8   5   0       19.98       24.58     24.15 o 
   1   6   0      174.17      201.10     33.50 o 
   2   6   0       32.62       37.32     26.55 o 
   3   6   0      172.19      189.62     44.45 o 
   4   6   0        4.38        0.60     19.46 o 
   5   6   0       83.62       46.37     23.85 o 
   6   6   0        8.85       16.77     24.02 o 
 -11   0   1        0.60       29.09     30.65 o 
  -9   0   1       23.81        5.35     14.45 o 
  -7   0   1      910.93      916.84     30.13 o 
  -5   0   1       10.60       22.19     11.96 o 
  -3   0   1     4025.49     4236.09     66.06 o 
  -1   0   1     3097.55     3002.88     54.18 o 
   1   0   1     4765.68     5186.14    130.90 o 
   3   0   1     2784.30     3220.79     51.04 o 
   5   0   1     3047.28     3399.27     58.87 o 
   7   0   1     2461.93     2389.28     68.97 o 
   9   0   1      363.20      360.56     30.95 o 
 -12   1   1       19.04       28.05     36.88 o 
 -11   1   1        4.44       11.45     18.84 o 
 -10   1   1       31.72       30.00     18.50 o 
  -9   1   1       12.00        0.71     12.98 o 
  -8   1   1      418.39      438.03     18.16 o 
  -7   1   1        1.53       -3.36      7.48 o 
  -6   1   1      558.63      592.29     16.46 o 
  -5   1   1        7.07        5.82      5.60 o 
  -4   1   1       93.63       76.49      7.36 o 
  -3   1   1       77.81       78.40      5.26 o 
  -2   1   1     1170.62      997.31     15.30 o 
  -1   1   1      561.18      564.49      8.94 o 
   0   1   1     2487.76     2277.13     24.95 o 
   1   1   1       12.04       13.78      3.38 o 
   2   1   1     5820.98     6194.56     68.22 o 
   3   1   1     1281.39     1373.34     23.66 o 
   4   1   1       68.50       43.92      5.49 o 
   5   1   1     2517.78     2552.63     33.98 o 
   6   1   1     1244.80     1259.02     22.78 o 
   7   1   1      506.10      563.09     16.80 o 
   8   1   1      209.71      195.88     18.66 o 
   9   1   1      362.85      385.42     22.17 o 
  10   1   1       17.20      -21.37     16.43 o 
  11   1   1       95.04       84.36     27.80 o 
  12   1   1       13.90       37.92     47.79 o 
 -12   2   1       22.12       34.33     24.63 o 
 -11   2   1        0.00       -5.74     20.53 o 
 -10   2   1      189.46      185.02     24.39 o 
  -9   2   1       13.54       39.89     17.44 o 
  -8   2   1      298.69      322.24     29.55 o 
  -7   2   1      338.63      438.02     26.05 o 
  -6   2   1      861.23      813.11     24.59 o 
  -5   2   1      125.32      135.18      9.43 o 
  -4   2   1      808.86      770.23     17.30 o 
  -3   2   1      272.07      270.62     10.72 o 
  -2   2   1     2075.65     1921.64     27.69 o 
  -1   2   1     1954.74     2048.80     26.23 o 
   0   2   1      268.49      288.54      8.21 o 
   1   2   1     1645.76     1771.62     25.01 o 
   2   2   1      169.21       90.33      5.40 o 
   3   2   1      341.86      363.05     10.11 o 
   4   2   1      967.93      911.68     28.81 o 
   5   2   1      129.29      184.40     13.13 o 
   6   2   1      936.57      822.09     35.46 o 
   7   2   1       57.23       25.09     14.77 o 
   8   2   1      153.79      126.16     19.35 o 
   9   2   1       73.87       55.14     18.88 o 
  10   2   1      130.21      115.76     23.09 o 
  11   2   1        3.63        1.23     20.85 o 
  12   2   1       23.54        4.40     30.39 o 
 -11   3   1        5.39      -27.59     21.86 o 
 -10   3   1       30.60        3.93     28.58 o 
  -9   3   1       71.64      122.05     22.91 o 
  -8   3   1      246.17      173.31     22.94 o 
  -7   3   1      330.57      394.30     26.57 o 
  -6   3   1      387.15      388.46     24.59 o 
  -5   3   1     1133.01     1177.03     26.13 o 
  -4   3   1      634.55      588.96     20.00 o 
  -3   3   1     1293.40     1293.63     22.61 o 
  -2   3   1       10.11       11.06      5.50 o 
  -1   3   1     2714.62     2657.35     35.38 o 
   0   3   1      784.03      727.51     16.53 o 
   1   3   1     2707.98     2789.41     44.54 o 
   2   3   1     1189.97     1012.93     21.15 o 
   3   3   1     2048.87     2313.94     36.48 o 
   4   3   1      468.39      379.98     26.69 o 
   5   3   1     1064.14     1071.42     42.42 o 
   6   3   1      109.38       51.16     16.35 o 
   7   3   1       87.62      155.84     19.61 o 
   8   3   1      293.43      304.90     26.93 o 
   9   3   1       30.54      -10.11     18.29 o 
  10   3   1       52.34       38.64     22.26 o 
  11   3   1        7.49      -32.78     21.85 o 
 -10   4   1        3.67       25.84     24.80 o 
  -9   4   1       44.13       42.19     23.54 o 
  -8   4   1        0.01        9.64     18.57 o 
  -7   4   1      282.78      270.48     26.16 o 
  -6   4   1       10.27       27.52     16.53 o 
  -5   4   1      855.33      983.71     76.49 o 
  -4   4   1       39.41       17.70     13.87 o 
  -3   4   1     1528.98     1530.08     27.99 o 
  -2   4   1       62.58       90.50      9.38 o 
  -1   4   1     1598.05     1620.03     36.18 o 
   0   4   1        0.52       -6.00      6.77 o 
   1   4   1     2010.44     2127.78     40.25 o 
   2   4   1      221.93      215.37     20.77 o 
   3   4   1     1413.41     1313.83     33.70 o 
   4   4   1       44.99       14.97     11.28 o 
   5   4   1      517.26      580.19     30.05 o 
   6   4   1       21.25       15.30     16.08 o 
   7   4   1      370.56      333.50     28.50 o 
   8   4   1       17.88        1.35     19.66 o 
   9   4   1       92.95      123.51     31.32 o 
  10   4   1       15.79        9.90     23.13 o 
  -8   5   1       28.04       65.95     24.57 o 
  -7   5   1       55.71       40.66     22.15 o 
  -6   5   1       74.01      127.41     23.90 o 
  -5   5   1      269.95      319.22     28.19 o 
  -4   5   1       73.10       84.58     19.52 o 
  -3   5   1      696.38      659.01     57.95 o 
  -2   5   1       47.70       56.16     26.56 o 
  -1   5   1      475.37      591.03     32.95 o 
   0   5   1       41.25       51.76     15.05 o 
   1   5   1      363.96      383.80     21.76 o 
   2   5   1      152.30      223.82     22.18 o 
   3   5   1      438.44      380.36     26.85 o 
   4   5   1       45.70       95.35     19.54 o 
   5   5   1      244.85      211.21     24.73 o 
   6   5   1        3.92       11.73     19.05 o 
   7   5   1       84.26       98.96     23.75 o 
   8   5   1        1.72        6.61     22.63 o 
  -6   6   1       93.15      139.76     29.00 o 
  -5   6   1       21.45       19.52     22.31 o 
  -4   6   1      204.59      206.39     27.80 o 
  -3   6   1       14.93       -3.92     18.73 o 
  -2   6   1      206.91      237.05     32.68 o 
  -1   6   1       52.86       37.87     23.71 o 
   0   6   1      188.49      219.86     31.07 o 
   1   6   1       43.96       87.00     47.01 o 
   2   6   1      214.42      213.76     25.49 o 
   3   6   1        4.13       -8.35     18.26 o 
   4   6   1      129.51       92.94     23.47 o 
   5   6   1        5.55        8.41     22.63 o 
 -10   0   2       54.17       73.54     22.26 o 
  -8   0   2     1752.56     1678.78     59.73 o 
  -6   0   2     6246.88     6298.43    111.74 o 
  -4   0   2    15063.24    14870.66    210.58 o 
  -2   0   2     7876.44     8078.26    119.53 o 
   2   0   2      155.48      220.71      7.79 o 
   4   0   2     2799.72     2450.24     42.95 o 
   6   0   2      253.39      250.84     14.88 o 
   8   0   2      177.16      180.02     17.17 o 
  10   0   2       62.18       61.81     38.96 o 
 -12   1   2        8.04       -3.12     37.40 o 
 -11   1   2       25.39        3.70     29.87 o 
 -10   1   2      172.43      220.30     20.59 o 
  -9   1   2      270.47      226.63     19.18 o 
  -8   1   2      630.89      688.92     31.98 o 
  -7   1   2     1760.80     1682.12     29.87 o 
  -6   1   2     3426.96     3478.76     46.11 o 
  -5   1   2     1448.57     1334.81     23.04 o 
  -4   1   2     7374.79     7448.20     79.67 o 
  -3   1   2     4555.13     4463.04     49.10 o 
  -2   1   2    18355.13    18558.91    195.79 o 
  -1   1   2    15423.04    15830.42    166.44 o 
   0   1   2       17.79       26.33      2.47 o 
   1   1   2      348.49      258.51     12.37 o 
   2   1   2      889.90      677.28     15.12 o 
   3   1   2      231.39      248.89      8.04 o 
   4   1   2      199.39      172.46      8.17 o 
   5   1   2        2.28        1.35      5.05 o 
   6   1   2      195.28      208.03     10.01 o 
   7   1   2       57.07       73.16     10.90 o 
   8   1   2        1.69        0.12     10.97 o 
   9   1   2       20.78       38.52     16.49 o 
  10   1   2       80.17       64.85     28.83 o 
  11   1   2       30.29       14.31     28.05 o 
  12   1   2       11.18       14.54     47.27 o 
 -12   2   2        5.41        9.15     23.13 o 
 -11   2   2       52.36       31.42     27.12 o 
 -10   2   2       36.80       10.87     21.19 o 
  -9   2   2      547.76      558.74     32.25 o 
  -8   2   2      176.42      220.19     18.49 o 
  -7   2   2     1784.03     1631.40     33.98 o 
  -6   2   2      545.98      606.01     20.07 o 
  -5   2   2     5020.86     4833.89     63.21 o 
  -4   2   2     1410.96     1370.36     22.28 o 
  -3   2   2    11002.34    10667.47    109.00 o 
  -2   2   2       16.79       13.09      4.09 o 
  -1   2   2     6733.87     6785.78     71.06 o 
   0   2   2     1583.43     1536.77     22.89 o 
   1   2   2     1019.13      925.94     14.81 o 
   2   2   2        2.19        5.60      3.54 o 
   3   2   2      218.52      245.30     10.88 o 
   4   2   2      936.78      850.54     16.75 o 
   5   2   2      305.94      393.50     14.42 o 
   6   2   2      344.34      381.30     21.14 o 
   7   2   2        2.49       17.57     11.63 o 
   8   2   2       26.94       22.29     16.42 o 
   9   2   2      107.18      151.97     21.60 o 
  10   2   2        4.18       -2.27     18.93 o 
  11   2   2       28.51       27.81     21.79 o 
  12   2   2        0.20       -1.37     32.02 o 
 -11   3   2       27.19       48.06     24.12 o 
 -10   3   2        0.03        6.66     23.04 o 
  -9   3   2      123.43      154.26     25.59 o 
  -8   3   2        0.23      -15.13     15.79 o 
  -7   3   2     1129.81     1176.52     41.23 o 
  -6   3   2        3.45       -9.44     13.01 o 
  -5   3   2     3961.55     3830.44     55.75 o 
  -4   3   2      148.60      165.41     11.40 o 
  -3   3   2     2630.64     2369.20     33.53 o 
  -2   3   2      656.66      669.95     15.41 o 
  -1   3   2     1761.85     1651.86     25.47 o 
   0   3   2      660.65      645.36     15.96 o 
   1   3   2     2203.38     2275.29     31.34 o 
   2   3   2      680.02      612.14     14.35 o 
   3   3   2      573.14      735.14     18.58 o 
   4   3   2     1434.89     1304.62     31.62 o 
   5   3   2        6.03       48.24     11.03 o 
   6   3   2      319.84      298.67     24.89 o 
   7   3   2      202.14      263.13     22.66 o 
   8   3   2      117.77      172.36     21.76 o 
   9   3   2       42.14       68.60     20.92 o 
  10   3   2       41.04       55.58     23.40 o 
  11   3   2        6.82      -10.75     23.53 o 
 -10   4   2       13.99       -1.95     29.11 o 
  -9   4   2       15.51       56.19     23.25 o 
  -8   4   2       49.33       52.87     21.20 o 
  -7   4   2       57.37       75.55     19.87 o 
  -6   4   2      218.65      269.53     29.52 o 
  -5   4   2      309.23      286.00     23.61 o 
  -4   4   2      575.57      543.79     24.14 o 
  -3   4   2      673.31      554.28     20.33 o 
  -2   4   2      699.60      654.40     18.08 o 
  -1   4   2      152.25      145.31     12.58 o 
   0   4   2     1808.25     1729.31     31.01 o 
   1   4   2      115.16      139.39     21.32 o 
   2   4   2     1447.69     1413.85     34.82 o 
   3   4   2       87.89      170.30     15.17 o 
   4   4   2      306.63      358.60     20.71 o 
   5   4   2       43.27       93.81     18.23 o 
   6   4   2      286.76      298.81     25.98 o 
   7   4   2        6.57       35.34     19.11 o 
   8   4   2      243.62      308.72     36.81 o 
   9   4   2        4.02      -29.12     19.41 o 
  10   4   2       57.58       57.61     40.51 o 
  -8   5   2       53.37       99.14     26.17 o 
  -7   5   2       24.12        1.72     22.24 o 
  -6   5   2      126.31      150.99     24.11 o 
  -5   5   2       53.52       79.70     20.30 o 
  -4   5   2      326.60      261.78     27.06 o 
  -3   5   2       42.71       24.14     16.47 o 
  -2   5   2      529.86      543.00     29.54 o 
  -1   5   2       14.94       11.97     10.30 o 
   0   5   2      335.19      355.51     18.45 o 
   1   5   2       92.22      126.90     17.51 o 
   2   5   2      308.61      351.69     27.82 o 
   3   5   2       85.30       51.61     17.64 o 
   4   5   2      211.85      308.08     26.54 o 
   5   5   2       14.14      -17.42     17.17 o 
   6   5   2      128.33      193.46     25.62 o 
   7   5   2        6.54        7.37     20.28 o 
   8   5   2       60.43       42.46     31.86 o 
  -6   6   2       43.95       43.50     25.82 o 
  -5   6   2      144.36      180.70     34.18 o 
  -4   6   2       37.54       38.17     21.92 o 
  -3   6   2      245.91      305.85     36.18 o 
  -2   6   2       20.64       28.57     24.18 o 
   0   6   2       34.71        3.63     29.61 o 
   1   6   2      222.41      168.26     25.79 o 
   2   6   2       10.35      -24.23     17.82 o 
   3   6   2      174.27      148.33     25.48 o 
   4   6   2        5.83       10.04     20.64 o 
   5   6   2       89.41       66.07     24.06 o 
 -11   0   3       25.83       11.95     32.21 o 
  -9   0   3       19.49        5.44     17.62 o 
  -7   0   3       10.79        6.07     11.34 o 
  -5   0   3      207.59      283.46     26.53 o 
  -3   0   3      203.04      124.83     12.82 o 
  -1   0   3    10510.52    12329.31    169.20 o 
   1   0   3     8135.69     8927.90    157.91 o 
   3   0   3    27916.55    29373.55    540.68 o 
   5   0   3     9120.85     9348.40    137.71 o 
   7   0   3     2947.83     3000.44     58.38 o 
   9   0   3      370.15      413.22     32.57 o 
  11   0   3       53.62       21.30     42.08 o 
 -12   1   3        8.58       -1.21     26.05 o 
 -11   1   3       19.59       21.64     28.83 o 
 -10   1   3       28.56       42.11     18.36 o 
  -9   1   3       32.35       19.51     12.06 o 
  -8   1   3      299.16      313.76     17.32 o 
  -7   1   3       17.12        2.98      9.21 o 
  -6   1   3      146.06      138.97      9.97 o 
  -5   1   3      289.97      333.55     11.91 o 
  -4   1   3      281.87      285.93      9.84 o 
  -3   1   3     1180.58     1157.31     20.58 o 
  -2   1   3      879.70      851.84     16.94 o 
  -1   1   3     2290.47     2366.62     30.05 o 
   0   1   3     7155.63     7271.66     72.56 o 
   1   1   3     9279.84     9283.55    114.67 o 
   2   1   3     9617.95    10158.95    126.30 o 
   3   1   3     9750.90    10450.54    115.61 o 
   4   1   3     4670.80     4357.77     48.72 o 
   5   1   3     8076.88     8127.37     86.10 o 
   6   1   3      438.83      419.09     25.83 o 
   7   1   3     1020.84     1072.49     34.99 o 
   8   1   3       99.72       50.53     13.18 o 
   9   1   3      253.65      352.82     22.07 o 
  10   1   3       47.61       11.57     24.21 o 
  11   1   3       18.70       10.91     45.71 o 
  12   1   3        1.90      -13.51     44.67 o 
 -12   2   3       12.25      -13.35     26.26 o 
 -11   2   3        0.07       18.33     25.43 o 
 -10   2   3      103.95      101.87     22.77 o 
  -9   2   3        0.44       23.67     18.05 o 
  -8   2   3      150.90      229.64     18.67 o 
  -7   2   3        4.48       -0.98     10.28 o 
  -6   2   3      296.17      376.12     16.89 o 
  -5   2   3      125.61      176.89     13.01 o 
  -4   2   3      543.98      545.06     13.59 o 
  -3   2   3      715.21      740.37     14.77 o 
  -2   2   3     5901.07     5958.22     64.19 o 
  -1   2   3      212.82      165.20      8.09 o 
   0   2   3     4557.13     4763.71     51.95 o 
   1   2   3     3267.34     3563.69     40.48 o 
   2   2   3     9817.53     9315.98    105.40 o 
   3   2   3     1005.77     1060.48     19.81 o 
   4   2   3     7506.57     7013.48     75.52 o 
   5   2   3       61.23       77.50     10.41 o 
   6   2   3     1674.51     1570.09     36.04 o 
   7   2   3      277.93      362.41     20.14 o 
   8   2   3      248.90      231.54     19.00 o 
   9   2   3       14.56       21.83     17.65 o 
  10   2   3       64.22       73.94     21.97 o 
  11   2   3        0.05       12.10     28.25 o 
 -11   3   3        7.92       15.11     23.05 o 
 -10   3   3        8.19        8.52     21.07 o 
  -9   3   3       43.52       62.88     20.82 o 
  -8   3   3       26.29       26.29     17.65 o 
  -7   3   3        1.65       10.76     15.48 o 
  -6   3   3      182.16      286.96     16.67 o 
  -5   3   3        2.55       11.07      8.74 o 
  -4   3   3      587.70      651.07     20.51 o 
  -3   3   3       99.71       82.13      7.94 o 
  -2   3   3      258.23      318.53     11.19 o 
  -1   3   3      590.97      546.96     15.17 o 
   0   3   3     4346.72     4203.99     50.12 o 
   1   3   3      246.24      212.97      9.10 o 
   2   3   3     4239.88     3916.54     47.08 o 
   3   3   3      580.70      580.66     20.69 o 
   4   3   3     1873.52     1607.88     37.58 o 
   5   3   3      287.04      232.70     18.67 o 
   6   3   3     1193.38      956.38     34.24 o 
   7   3   3       58.01       37.20     17.34 o 
   8   3   3      448.91      476.86     30.08 o 
   9   3   3       25.91       10.06     18.85 o 
  10   3   3       15.07       28.38     21.42 o 
  11   3   3        5.38      -20.49     21.69 o 
 -10   4   3        6.76      -14.69     22.87 o 
  -9   4   3       30.57       25.68     23.35 o 
  -8   4   3        3.17        4.61     19.83 o 
  -7   4   3      136.61      206.58     29.84 o 
  -6   4   3       18.71        2.75     16.13 o 
  -5   4   3      136.76      134.21     19.64 o 
  -4   4   3        6.07       17.11      9.94 o 
  -3   4   3       64.41       62.77     10.43 o 
  -2   4   3       68.38      109.90      9.86 o 
  -1   4   3      551.70      523.72     16.40 o 
   0   4   3       79.48       69.91     12.86 o 
   1   4   3     2131.59     2100.10     55.37 o 
   2   4   3      272.41      196.55     15.98 o 
   3   4   3     1027.18      916.39     41.99 o 
   4   4   3      353.97      299.49     19.54 o 
   5   4   3      284.52      257.19     19.59 o 
   6   4   3      292.35      227.24     33.24 o 
   7   4   3      261.90      171.76     23.51 o 
   8   4   3       31.37       31.32     31.43 o 
   9   4   3       61.26       51.40     23.74 o 
  10   4   3        4.58       16.28     23.94 o 
  -8   5   3       11.89       23.01     22.90 o 
  -7   5   3       57.45       99.61     23.82 o 
  -6   5   3      106.17      117.64     31.28 o 
  -5   5   3      112.81      115.18     31.13 o 
  -4   5   3      238.43      171.21     22.09 o 
  -3   5   3      216.03      264.79     21.79 o 
  -2   5   3      226.27      204.91     16.06 o 
  -1   5   3      310.47      318.03     34.68 o 
   0   5   3      150.14      204.59     18.53 o 
   1   5   3      356.07      284.89     20.32 o 
   2   5   3      109.92      100.74     16.85 o 
   3   5   3      350.65      294.05     21.67 o 
   4   5   3       11.86       25.15     17.50 o 
   5   5   3      284.64      288.25     27.87 o 
   6   5   3        5.46       13.47     19.54 o 
   7   5   3       78.17       77.01     24.05 o 
   8   5   3        2.48       51.04     25.33 o 
  -6   6   3       68.16       50.41     25.62 o 
  -5   6   3       29.53       30.64     22.81 o 
  -4   6   3      208.24      236.67     44.98 o 
  -3   6   3       21.23       64.73     26.99 o 
  -2   6   3      371.15      326.73     45.71 o 
  -1   6   3       20.42       39.22     24.98 o 
   0   6   3      375.80      360.50     36.79 o 
   1   6   3       24.01       24.57     19.11 o 
   2   6   3      249.18      272.47     34.29 o 
   3   6   3       20.79       -6.19     19.77 o 
   4   6   3      161.82      125.05     25.97 o 
   5   6   3       16.53      -31.13     21.76 o 
 -12   0   4       52.88       17.66     36.88 o 
 -10   0   4      204.97      199.40     28.01 o 
  -8   0   4      766.00      804.55     31.45 o 
  -6   0   4      811.26      821.99     45.86 o 
  -4   0   4     1232.07     1397.78     47.27 o 
  -2   0   4      231.03      262.33     15.31 o 
   0   0   4       33.44       37.71      4.95 o 
   2   0   4       39.29       56.06      6.60 o 
   4   0   4       32.33       30.38      6.61 o 
   6   0   4        1.38        3.05      8.31 o 
   8   0   4      363.97      382.11     29.02 o 
  10   0   4       92.48        4.68     38.96 o 
 -12   1   4       18.65       -9.16     26.42 o 
 -11   1   4       24.01       34.33     19.48 o 
 -10   1   4      172.17      172.66     20.28 o 
  -9   1   4      148.15       99.20     14.56 o 
  -8   1   4      438.06      443.89     28.49 o 
  -7   1   4      792.51      820.17     24.19 o 
  -6   1   4      399.80      404.60     14.68 o 
  -5   1   4     3057.99     2945.31     39.72 o 
  -4   1   4       98.65      107.96      7.40 o 
  -3   1   4     4484.13     4329.06     62.75 o 
  -2   1   4      647.90      649.27     14.20 o 
  -1   1   4      432.35      438.81      9.14 o 
   0   1   4      952.24     1096.45     20.53 o 
   1   1   4      620.35      565.93     18.97 o 
   2   1   4      203.94      259.45     20.92 o 
   3   1   4     2750.62     2963.17     45.34 o 
   4   1   4        9.47        7.02      3.54 o 
   5   1   4      236.40      275.88      9.91 o 
   6   1   4      149.81      143.50     10.29 o 
   7   1   4       80.11       93.44     13.12 o 
   8   1   4       31.18       -2.36     11.59 o 
   9   1   4       77.51       52.38     25.57 o 
  10   1   4       31.45       22.03     19.70 o 
  11   1   4       14.38      -21.82     40.52 o 
  12   1   4        4.87        9.35     47.79 o 
 -12   2   4        5.00       36.78     33.24 o 
 -11   2   4       51.16       18.64     21.10 o 
 -10   2   4        1.53       10.12     18.83 o 
  -9   2   4      349.61      285.90     21.97 o 
  -8   2   4       15.38       16.91     11.78 o 
  -7   2   4      974.38      897.39     39.20 o 
  -6   2   4      177.04      174.19     13.21 o 
  -5   2   4     2169.16     2079.80     47.69 o 
  -4   2   4       21.12       52.66      7.17 o 
  -3   2   4     6670.10     6574.22     71.25 o 
  -2   2   4     1160.87     1186.92     18.92 o 
  -1   2   4     3453.88     3298.03     42.05 o 
   0   2   4       33.27       29.93      4.66 o 
   1   2   4      742.50      745.48     14.83 o 
   2   2   4      200.16      239.66      8.56 o 
   3   2   4     1057.99     1197.96     27.37 o 
   4   2   4      183.28      259.81     20.54 o 
   5   2   4     1086.86     1048.60     27.47 o 
   6   2   4       28.58       88.43     12.88 o 
   7   2   4      208.67      208.31     16.91 o 
   8   2   4        0.99       23.45     13.56 o 
   9   2   4      109.01       81.07     28.40 o 
  10   2   4        9.88       43.80     21.14 o 
  11   2   4       16.48       19.58     29.21 o 
 -11   3   4       35.43       23.84     24.40 o 
 -10   3   4       21.34       -2.83     20.45 o 
  -9   3   4       94.65       48.62     20.69 o 
  -8   3   4      102.38      104.69     21.60 o 
  -7   3   4      382.22      303.34     32.09 o 
  -6   3   4      214.75      291.83     16.95 o 
  -5   3   4     1061.50      808.95     22.89 o 
  -4   3   4      316.59      325.97     21.12 o 
  -3   3   4      356.95      309.59     13.46 o 
  -2   3   4      807.00      796.82     17.41 o 
  -1   3   4     1269.33     1251.56     23.73 o 
   0   3   4      754.94      731.80     17.37 o 
   1   3   4     1430.56     1610.43     24.71 o 
   2   3   4      602.43      580.56     16.14 o 
   3   3   4      167.21      232.67     15.03 o 
   4   3   4      491.59      555.65     24.14 o 
   5   3   4       75.44       49.33     12.56 o 
   6   3   4      170.61      299.39     22.77 o 
   7   3   4      349.91      318.24     21.48 o 
   8   3   4      131.82      167.65     22.70 o 
   9   3   4       43.18       -7.60     19.02 o 
  10   3   4       14.12       18.37     21.20 o 
  11   3   4        9.29      -14.58     22.56 o 
 -10   4   4       21.72       23.82     25.39 o 
  -9   4   4       17.56       26.72     22.39 o 
  -8   4   4      176.17      147.69     25.89 o 
  -7   4   4       15.83       35.39     18.54 o 
  -6   4   4      670.52      746.57     42.58 o 
  -5   4   4       12.01       43.45     11.74 o 
  -4   4   4      804.44      859.10     27.06 o 
  -3   4   4        0.21       24.00      9.21 o 
  -2   4   4      424.75      459.81     17.31 o 
  -1   4   4        0.28       -2.66      8.07 o 
   0   4   4     1094.69     1177.98     26.62 o 
   1   4   4        1.04      -11.50      9.63 o 
   2   4   4     1028.66     1046.01     30.86 o 
   3   4   4        1.05       -1.02     10.47 o 
   4   4   4      296.94      362.52     21.34 o 
   5   4   4       50.89       36.41     14.18 o 
   6   4   4      242.51      287.45     25.18 o 
   7   4   4        1.47       16.97     17.64 o 
   8   4   4       94.18      132.07     24.08 o 
   9   4   4        1.67       32.27     22.34 o 
  -8   5   4       71.98      103.35     28.04 o 
  -7   5   4       24.90       81.98     26.47 o 
  -6   5   4      206.99      176.05     25.90 o 
  -5   5   4      108.70      204.70     34.05 o 
  -4   5   4      429.19      435.71     28.57 o 
  -3   5   4      320.17      414.82     22.75 o 
  -2   5   4      683.48      827.51     29.49 o 
  -1   5   4      352.89      386.91     21.83 o 
   0   5   4      396.60      377.26     22.70 o 
   1   5   4      263.59      299.09     25.35 o 
   2   5   4      188.41      269.04     21.01 o 
   3   5   4       84.25       74.34     16.39 o 
   4   5   4      218.19      255.34     44.86 o 
   5   5   4       61.15      118.55     22.39 o 
   6   5   4      107.68      116.03     23.93 o 
   7   5   4       28.68       43.96     23.19 o 
   8   5   4       15.53       36.09     25.77 o 
  -6   6   4       22.04       10.63     33.73 o 
  -5   6   4      102.30      137.12     25.37 o 
  -4   6   4       59.91       64.78     28.03 o 
  -3   6   4      241.08      300.24     45.71 o 
  -2   6   4       65.97        2.08     40.00 o 
  -1   6   4      399.05      505.07     41.31 o 
   0   6   4       62.99       51.87     26.75 o 
   1   6   4      288.96      217.82     24.95 o 
   2   6   4       32.23       55.20     27.93 o 
   3   6   4      190.78      235.49     27.70 o 
   4   6   4        9.80       17.47     21.49 o 
   5   6   4      143.14      186.74     29.15 o 
 -13   0   5        9.16      -51.94     41.56 o 
 -11   0   5       30.25       17.39     23.06 o 
  -9   0   5       82.16       76.92     22.95 o 
  -7   0   5      705.15      685.98     38.89 o 
  -5   0   5     6621.57     6395.76    103.87 o 
  -3   0   5    12181.78    11846.64    197.41 o 
  -1   0   5    19783.40    21128.69    287.89 o 
   1   0   5    27619.23    26610.35    431.76 o 
   3   0   5    15637.67    15679.62    217.31 o 
   5   0   5      341.81      279.60     13.95 o 
   7   0   5      258.83      286.54     23.93 o 
   9   0   5      101.82      111.16     43.11 o 
  11   0   5       15.64       56.62     44.15 o 
 -12   1   5        4.03        0.38     26.07 o 
 -11   1   5       10.52       22.06     27.12 o 
 -10   1   5        6.50        7.40     15.81 o 
  -9   1   5       93.28       94.93     14.70 o 
  -8   1   5       20.33       22.21     11.87 o 
  -7   1   5      482.16      514.58     25.95 o 
  -6   1   5      557.25      463.04     20.59 o 
  -5   1   5     1983.15     1714.67     27.59 o 
  -4   1   5     6695.45     7058.65     85.85 o 
  -3   1   5    12870.19    12548.87    139.62 o 
  -2   1   5     7539.06     7884.60     90.04 o 
  -1   1   5    16902.51    16552.94    177.72 o 
   0   1   5     8254.30     8176.18     82.73 o 
   1   1   5    13458.28    13468.98    145.77 o 
   2   1   5     7498.88     7913.60    102.12 o 
   3   1   5     4043.42     3956.56     57.77 o 
   4   1   5     1650.16     1498.79     26.57 o 
   5   1   5     1989.66     2021.77     32.23 o 
   6   1   5      108.36      113.83     12.08 o 
   7   1   5      112.36      163.19     14.92 o 
   8   1   5      100.04      110.97     23.39 o 
   9   1   5       27.90       60.61     19.46 o 
  10   1   5       22.63       51.20     28.68 o 
  11   1   5        3.78       52.46     48.31 o 
  12   1   5        0.94      -39.48     46.75 o 
 -12   2   5        1.41       35.27     30.09 o 
 -11   2   5        0.12      -29.33     19.55 o 
 -10   2   5       28.93       50.11     20.68 o 
  -9   2   5        0.23      -10.53     14.09 o 
  -8   2   5      139.67      169.01     16.13 o 
  -7   2   5       64.31       95.22     13.37 o 
  -6   2   5      667.09      701.01     24.75 o 
  -5   2   5      744.30      749.42     23.36 o 
  -4   2   5     3903.48     4134.11     56.49 o 
  -3   2   5     1043.91      968.15     20.77 o 
  -2   2   5    18249.38    18529.12    182.63 o 
  -1   2   5     4240.24     3899.42     44.82 o 
   0   2   5    15123.70    15506.48    153.30 o 
   1   2   5     2164.92     2352.60     30.66 o 
   2   2   5     6742.41     6684.27     91.44 o 
   3   2   5      875.10      899.98     23.41 o 
   4   2   5     2577.31     2665.24     47.17 o 
   5   2   5      258.06      338.62     17.35 o 
   6   2   5      718.90      782.45     26.21 o 
   7   2   5       90.13      178.08     20.22 o 
   8   2   5      107.04      128.99     17.45 o 
   9   2   5        4.79       12.49     24.30 o 
  10   2   5       17.99       -8.60     24.59 o 
  11   2   5        0.25       -9.70     27.69 o 
 -11   3   5        4.58      -18.63     24.14 o 
 -10   3   5        2.26        4.71     21.39 o 
  -9   3   5       28.20       31.19     21.68 o 
  -8   3   5       50.02      101.76     21.79 o 
  -7   3   5       74.31       37.54     13.00 o 
  -6   3   5      474.56      644.41     23.28 o 
  -5   3   5      124.44      118.56     13.32 o 
  -4   3   5     1549.48     1530.27     30.43 o 
  -3   3   5       49.49       32.05      7.79 o 
  -2   3   5     3013.11     3292.42     42.48 o 
  -1   3   5       73.44       57.56      6.95 o 
   0   3   5     7161.39     7146.79     78.30 o 
   1   3   5       34.65       39.68      7.35 o 
   2   3   5     4185.92     4380.34     80.45 o 
   3   3   5       53.19        6.75     12.22 o 
   4   3   5      886.43     1029.54     31.04 o 
   5   3   5        2.18       -9.63     10.08 o 
   6   3   5      309.05      469.03     23.61 o 
   7   3   5       38.06       18.22     13.52 o 
   8   3   5       80.98      124.10     20.80 o 
   9   3   5        6.27        1.43     18.93 o 
  10   3   5       16.12       12.38     22.06 o 
 -10   4   5        0.17      -26.51     22.42 o 
  -9   4   5       30.71       21.62     23.43 o 
  -8   4   5        1.68       26.27     20.51 o 
  -7   4   5      212.58      238.13     26.17 o 
  -6   4   5       13.82       39.60     18.16 o 
  -5   4   5      769.49      668.48     25.46 o 
  -4   4   5       55.73       88.24     14.11 o 
  -3   4   5      920.57      934.89     24.65 o 
  -2   4   5      316.50      319.94     15.35 o 
  -1   4   5      959.57      818.64     21.57 o 
   0   4   5      307.18      321.53     15.69 o 
   1   4   5     1122.62      949.83     28.91 o 
   2   4   5      216.09      264.52     22.00 o 
   3   4   5      453.59      351.60     20.42 o 
   4   4   5      250.95      348.37     21.14 o 
   5   4   5      194.19      179.25     18.31 o 
   6   4   5       51.17      138.29     51.21 o 
   7   4   5       64.87       62.43     20.42 o 
   8   4   5        0.16       39.94     21.28 o 
   9   4   5       16.80       10.57     22.80 o 
  -8   5   5       22.40       -2.54     36.35 o 
  -7   5   5       97.45      108.51     24.68 o 
  -6   5   5       28.61       -5.15     18.92 o 
  -5   5   5      253.76      313.61     27.27 o 
  -4   5   5       35.71        9.58     18.31 o 
  -3   5   5      826.25      819.61     26.81 o 
  -2   5   5       95.65       62.60     14.84 o 
  -1   5   5     1135.46     1090.00     65.09 o 
   0   5   5      108.43      134.96     20.10 o 
   1   5   5      525.40      463.74     25.21 o 
   2   5   5       31.12        1.11     13.93 o 
   3   5   5      298.05      309.17     27.14 o 
   4   5   5       12.59        8.79     15.71 o 
   5   5   5      191.10      155.40     24.22 o 
   6   5   5       21.22       -5.72     19.74 o 
   7   5   5       28.91       51.04     23.61 o 
  -5   6   5       44.34       86.68     54.54 o 
  -4   6   5       90.22       59.56     31.95 o 
  -3   6   5       89.49       51.43     34.80 o 
  -2   6   5      169.60      170.99     33.18 o 
  -1   6   5      144.58       81.28     22.95 o 
   0   6   5      182.85      193.98     25.66 o 
   1   6   5      162.55       96.96     23.39 o 
   2   6   5      108.26      120.39     23.85 o 
   3   6   5       62.54       55.84     21.63 o 
   4   6   5      107.72       59.05     24.49 o 
   5   6   5        5.68        6.36     21.69 o 
 -12   0   6       44.37       12.26     26.54 o 
 -10   0   6      142.29      130.30     26.07 o 
  -8   0   6      190.95      261.19     30.13 o 
  -6   0   6      499.64      561.51     24.61 o 
  -4   0   6       57.52       60.86     13.00 o 
  -2   0   6     3239.63     3632.28     86.97 o 
   0   0   6      877.11      947.02     20.65 o 
   2   0   6     1689.47     1905.53     42.81 o 
   4   0   6     1298.95     1376.36     29.20 o 
   6   0   6      542.21      552.73     28.17 o 
   8   0   6      534.69      509.58     58.70 o 
  10   0   6       87.52      113.76     45.19 o 
 -12   1   6       13.03       11.76     21.49 o 
 -11   1   6       31.92       15.75     20.09 o 
 -10   1   6       76.16       54.92     17.20 o 
  -9   1   6       85.66       83.99     15.29 o 
  -8   1   6      195.47      206.70     16.88 o 
  -7   1   6      108.45      108.00     14.27 o 
  -6   1   6        9.06        9.24      9.22 o 
  -5   1   6      435.38      353.40     18.84 o 
  -4   1   6       84.14       50.28     15.50 o 
  -3   1   6      147.92      112.10     10.97 o 
  -2   1   6       35.84       55.72      5.32 o 
  -1   1   6       16.04        9.58      3.97 o 
   0   1   6      159.50      186.65      9.73 o 
   1   1   6     2257.85     2242.74     33.99 o 
   2   1   6       33.35       11.36      5.68 o 
   3   1   6     2534.77     2410.84     33.48 o 
   4   1   6      517.55      507.21     19.66 o 
   5   1   6      609.35      579.19     19.94 o 
   6   1   6      786.36      726.04     23.77 o 
   7   1   6      462.91      442.52     20.92 o 
   8   1   6      158.34      122.31     19.78 o 
   9   1   6      155.86      102.21     29.84 o 
  10   1   6       33.94      -11.65     27.52 o 
  11   1   6       11.66       36.10     31.95 o 
 -12   2   6        0.46      -21.90     27.36 o 
 -11   2   6       31.44       -2.21     38.44 o 
 -10   2   6        0.15      -16.09     15.67 o 
  -9   2   6      212.42      230.50     19.30 o 
  -8   2   6       11.92       43.13     14.65 o 
  -7   2   6      405.86      334.88     18.78 o 
  -6   2   6       24.91       29.40     10.46 o 
  -5   2   6       37.80       24.54      9.12 o 
  -4   2   6      104.28      145.61     11.05 o 
  -3   2   6      164.43      141.51     11.66 o 
  -2   2   6       89.70       51.65      5.84 o 
  -1   2   6     1168.51     1144.35     18.89 o 
   0   2   6       89.99       95.92      6.03 o 
   1   2   6     1461.47     1347.18     25.86 o 
   2   2   6      164.34      255.63     15.52 o 
   3   2   6     1637.59     1584.94     32.96 o 
   4   2   6       17.69       46.67     11.27 o 
   5   2   6     2004.65     1801.91     59.15 o 
   6   2   6        4.34        3.73     11.47 o 
   7   2   6      781.19      644.88     26.38 o 
   8   2   6        0.64        0.66     13.58 o 
   9   2   6      139.60       87.01     23.47 o 
  10   2   6        1.30      -12.00     23.28 o 
  11   2   6       30.48      -30.13     44.67 o 
 -11   3   6       18.99      -30.23     22.61 o 
 -10   3   6       40.01       72.91     24.15 o 
  -9   3   6       31.72        7.77     21.43 o 
  -8   3   6      142.19      211.90     25.72 o 
  -7   3   6      117.40      154.73     16.54 o 
  -6   3   6      313.16      465.68     26.83 o 
  -5   3   6      210.99      150.72     13.31 o 
  -4   3   6      404.50      363.59     16.15 o 
  -3   3   6        1.96        4.39      7.43 o 
  -2   3   6      502.17      524.59     14.71 o 
  -1   3   6       18.70       -1.44      5.61 o 
   0   3   6      528.02      565.72     14.50 o 
   1   3   6      485.55      434.79     16.33 o 
   2   3   6      567.92      627.43     21.75 o 
   3   3   6      748.70      606.77     26.00 o 
   4   3   6      495.53      562.38     23.01 o 
   5   3   6      458.81      312.77     19.48 o 
   6   3   6      363.17      412.53     22.83 o 
   7   3   6      252.74      200.61     19.66 o 
   8   3   6       83.80       61.81     17.45 o 
   9   3   6       84.98       71.07     21.42 o 
  10   3   6        5.39        0.73     20.85 o 
 -10   4   6       57.96       39.86     30.82 o 
  -9   4   6        0.52       -3.50     21.73 o 
  -8   4   6      142.49      208.89     34.54 o 
  -7   4   6        0.33       -5.44     17.79 o 
  -6   4   6      416.36      412.67     21.98 o 
  -5   4   6        7.76       -5.54     10.91 o 
  -4   4   6      808.79      898.63     28.99 o 
  -3   4   6        0.86       10.82      9.76 o 
  -2   4   6      790.67      721.34     21.72 o 
  -1   4   6       28.35       19.66     10.16 o 
   0   4   6      918.38     1070.25     49.18 o 
   1   4   6      101.28      137.94     17.68 o 
   2   4   6     1034.18      964.39     35.30 o 
   3   4   6        3.04       38.05     12.86 o 
   4   4   6      860.11      909.12     31.87 o 
   5   4   6       37.76        1.70     13.79 o 
   6   4   6      413.74      386.37     24.98 o 
   7   4   6        4.69       20.86     26.30 o 
   8   4   6       98.92      114.20     24.84 o 
   9   4   6        7.18       -9.42     20.71 o 
  -8   5   6      105.41      116.73     27.95 o 
  -7   5   6       48.30       87.99     25.57 o 
  -6   5   6      161.10      231.08     27.91 o 
  -5   5   6       61.87      102.46     25.14 o 
  -4   5   6      278.07      349.00     20.37 o 
  -3   5   6       89.97      102.59     31.04 o 
  -2   5   6      710.11      800.93     30.04 o 
  -1   5   6      177.41      209.30     46.40 o 
   0   5   6      702.05      720.82     43.70 o 
   1   5   6      226.58      274.67     21.42 o 
   2   5   6      479.03      558.47     32.82 o 
   3   5   6      149.01      230.51     21.77 o 
   4   5   6      446.53      422.91     27.06 o 
   5   5   6       86.70      174.98     25.73 o 
   6   5   6      182.07      127.67     25.67 o 
   7   5   6       12.37        9.08     21.31 o 
  -5   6   6       79.58      106.56     31.95 o 
  -4   6   6       55.37       68.05     37.92 o 
  -3   6   6      115.18       68.57     46.75 o 
  -2   6   6       46.62       76.28     32.73 o 
  -1   6   6      173.28      244.68     27.62 o 
   0   6   6      113.72      131.23     24.38 o 
   1   6   6      143.28      136.61     30.25 o 
   2   6   6      149.25      104.56     27.39 o 
   3   6   6      121.97      158.67     33.87 o 
   4   6   6       36.28       -1.85     22.04 o 
 -11   0   7       76.56       69.27     58.70 o 
  -9   0   7      425.92      362.71     69.09 o 
  -7   0   7     2808.09     2731.00     77.86 o 
  -5   0   7    12389.67    12456.52    226.36 o 
  -3   0   7    20219.71    22069.00    346.58 o 
  -1   0   7    10146.08    10168.25    199.91 o 
   1   0   7     8763.49     7946.38    114.81 o 
   3   0   7     2255.75     2124.90     38.72 o 
   5   0   7       23.71       33.89     11.97 o 
   7   0   7      138.75      139.21     36.88 o 
   9   0   7       74.33       37.40     40.00 o 
  11   0   7       19.49      -20.26     43.11 o 
 -12   1   7        5.51       21.54     24.91 o 
 -11   1   7       17.72       43.22     19.45 o 
 -10   1   7       46.76       12.62     16.84 o 
  -9   1   7      428.64      467.06     26.50 o 
  -8   1   7      169.20      186.15     16.93 o 
  -7   1   7     1920.05     1872.30     46.77 o 
  -6   1   7     1141.05     1031.80     42.82 o 
  -5   1   7     4828.11     4590.56     88.85 o 
  -4   1   7     4016.14     4061.34     56.60 o 
  -3   1   7    11116.77    11222.78    128.30 o 
  -2   1   7     4263.36     4270.01     54.53 o 
  -1   1   7    15572.81    14993.84    149.34 o 
   0   1   7     2648.17     2434.03     30.94 o 
   1   1   7     3520.37     3256.10     38.35 o 
   2   1   7     1768.12     1894.29     24.87 o 
   3   1   7      264.11      194.05      8.60 o 
   4   1   7      244.18      250.31     13.38 o 
   5   1   7      349.55      434.70     17.96 o 
   6   1   7       31.39       73.72     12.52 o 
   7   1   7       67.65       63.56     12.90 o 
   8   1   7       67.70       85.44     19.40 o 
   9   1   7       22.65       22.83     28.10 o 
  10   1   7       13.09       20.59     29.58 o 
  11   1   7        8.44      -43.05     28.70 o 
 -12   2   7        9.33       22.74     29.57 o 
 -11   2   7        3.93       15.85     27.36 o 
 -10   2   7       62.53      125.20     27.44 o 
  -9   2   7       20.90       58.15     15.76 o 
  -8   2   7      664.56      574.21     26.36 o 
  -7   2   7      318.90      323.86     19.68 o 
  -6   2   7     1985.41     2126.03     56.47 o 
  -5   2   7      995.35      862.49     23.73 o 
  -4   2   7     4180.88     4258.51     59.57 o 
  -3   2   7     1559.70     1654.57     29.88 o 
  -2   2   7     7230.57     7108.13     77.15 o 
  -1   2   7     1679.53     1604.82     26.11 o 
   0   2   7     5099.62     5255.54     58.35 o 
   1   2   7      728.76      804.23     14.36 o 
   2   2   7     1010.70     1032.18     25.38 o 
   3   2   7      264.97      344.73     21.44 o 
   4   2   7      336.93      458.87     25.04 o 
   5   2   7        4.64        3.25      9.71 o 
   6   2   7      246.67      305.65     19.31 o 
   7   2   7        0.27      -11.43     12.19 o 
   8   2   7       35.28       66.13     15.51 o 
   9   2   7        0.08      -27.93     18.62 o 
  10   2   7       13.17        7.05     26.89 o 
  11   2   7        1.34        3.12     52.98 o 
 -11   3   7        4.15      -33.09     22.06 o 
 -10   3   7       51.41       76.39     24.63 o 
  -9   3   7       16.41       -0.61     19.80 o 
  -8   3   7      214.01      281.66     21.10 o 
  -7   3   7       41.15       29.84     13.30 o 
  -6   3   7     1305.10     1224.46     36.06 o 
  -5   3   7       23.60       28.30     10.57 o 
  -4   3   7     2609.79     2496.96     42.51 o 
  -3   3   7      104.41      116.01     10.80 o 
  -2   3   7     1736.93     1843.60     32.51 o 
  -1   3   7      359.17      325.79     12.01 o 
   0   3   7     1047.09     1121.25     23.92 o 
   1   3   7       58.64       34.93      9.74 o 
   2   3   7      668.32      771.41     24.50 o 
   3   3   7       20.43       -8.75      9.26 o 
   4   3   7      136.04      250.56     17.27 o 
   5   3   7       53.24       47.60     13.17 o 
   6   3   7        2.16       17.62     13.61 o 
   7   3   7       93.50      136.74     21.14 o 
   8   3   7        6.25       14.61     16.08 o 
   9   3   7       10.61       48.55     20.35 o 
  10   3   7       17.49        3.00     28.51 o 
 -10   4   7       14.01       41.46     27.40 o 
  -9   4   7       45.29       26.62     24.18 o 
  -8   4   7       54.64       81.56     23.61 o 
  -7   4   7      164.17      209.53     34.94 o 
  -6   4   7      103.37       90.84     16.89 o 
  -5   4   7      506.26      437.97     22.95 o 
  -4   4   7      169.42      198.77     20.50 o 
  -3   4   7      931.30      958.81     26.21 o 
  -2   4   7      262.77      239.67     14.70 o 
  -1   4   7      874.24      812.91     25.96 o 
   0   4   7       32.88       60.98     15.49 o 
   1   4   7      757.80      736.96     44.90 o 
   2   4   7       21.42        8.30     11.71 o 
   3   4   7      434.10      467.20     23.56 o 
   4   4   7       17.93       12.77     12.75 o 
   5   4   7      245.95      283.50     22.79 o 
   6   4   7       12.14        5.35     15.51 o 
   7   4   7       71.05       73.34     21.47 o 
   8   4   7        0.42      -28.37     18.92 o 
   9   4   7       43.76       29.22     23.68 o 
  -8   5   7        1.19       37.79     25.10 o 
  -7   5   7      129.13      113.11     26.62 o 
  -6   5   7       11.91       57.74     22.29 o 
  -5   5   7      244.46      277.98     31.20 o 
  -4   5   7       26.79       82.64     26.18 o 
  -3   5   7      445.44      374.18     37.49 o 
  -2   5   7       66.72       55.11     18.97 o 
  -1   5   7      719.51      722.84     35.06 o 
   0   5   7       92.91       86.74     20.47 o 
   1   5   7      449.10      499.08     41.97 o 
   2   5   7      157.43       87.13     17.77 o 
   3   5   7      299.43      303.06     23.49 o 
   4   5   7      178.78      156.59     20.14 o 
   5   5   7      179.77      214.11     22.95 o 
   6   5   7       42.81       15.06     20.89 o 
   7   5   7       63.68       58.19     27.30 o 
  -5   6   7       62.32       50.28     30.17 o 
  -3   6   7       59.56       95.39     32.22 o 
  -2   6   7      159.42      198.98     27.13 o 
  -1   6   7       32.35       16.54     21.46 o 
   0   6   7      204.15      179.20     26.91 o 
   1   6   7       89.84       58.65     28.31 o 
   2   6   7      141.72      157.07     26.32 o 
   3   6   7       67.61       87.61     24.48 o 
   4   6   7       76.17       28.74     28.46 o 
 -12   0   8        8.08       44.68     29.92 o 
 -10   0   8       22.23       12.47     24.98 o 
  -8   0   8       16.17       14.97     20.41 o 
  -6   0   8        6.33       -2.30     11.23 o 
  -4   0   8      696.31      606.04     22.17 o 
  -2   0   8      743.00      718.67     39.85 o 
   0   0   8     2914.22     2933.99     50.21 o 
   2   0   8    10905.96    11346.83    161.79 o 
   4   0   8     5637.96     5644.39     88.40 o 
   6   0   8     1385.81     1504.31     82.07 o 
   8   0   8      469.97      500.75     59.74 o 
  10   0   8       90.57       36.88     45.71 o 
 -12   1   8        0.42       19.16     23.24 o 
 -11   1   8       30.19       36.14     19.11 o 
 -10   1   8        0.74       -2.16     16.44 o 
  -9   1   8       27.04       62.96     17.46 o 
  -8   1   8        7.65        4.32     13.01 o 
  -7   1   8        0.93       -9.50     11.04 o 
  -6   1   8       39.48       34.75     10.97 o 
  -5   1   8      157.79      138.42     12.47 o 
  -4   1   8       78.33       71.85      9.68 o 
  -3   1   8     1739.73     1727.19     32.68 o 
  -2   1   8      919.88      774.94     15.95 o 
  -1   1   8     2121.07     2099.79     29.12 o 
   0   1   8     4292.74     4269.45     49.36 o 
   1   1   8     4979.86     4971.44     55.55 o 
   2   1   8     3435.33     3601.51     46.31 o 
   3   1   8     3239.65     3030.92     41.73 o 
   4   1   8     2715.74     2785.94     47.59 o 
   5   1   8      961.74      915.47     25.68 o 
   6   1   8     1396.12     1513.90     52.79 o 
   7   1   8      210.92      179.05     20.47 o 
   8   1   8      286.52      360.52     27.34 o 
   9   1   8       45.75       62.52     55.58 o 
  10   1   8       54.40       28.84     31.58 o 
  11   1   8        5.86       22.25     33.95 o 
 -12   2   8        0.06      -22.25     27.73 o 
 -11   2   8       17.12       10.88     27.92 o 
 -10   2   8       17.81      -12.59     16.57 o 
  -9   2   8      106.02      120.31     25.71 o 
  -8   2   8       47.87       68.58     15.27 o 
  -7   2   8      120.97      130.34     15.79 o 
  -6   2   8      118.42       76.62     12.70 o 
  -5   2   8      206.61      271.14     20.62 o 
  -4   2   8      235.74      306.85     15.91 o 
  -3   2   8     1467.62     1430.06     31.84 o 
  -2   2   8       68.81       91.16      7.31 o 
  -1   2   8     6441.89     6479.25     71.31 o 
   0   2   8       95.19      100.77      7.03 o 
   1   2   8     5122.56     4737.40     67.34 o 
   2   2   8      378.05      343.11     15.97 o 
   3   2   8     3710.84     3396.55     56.47 o 
   4   2   8      378.60      431.94     19.50 o 
   5   2   8     1946.42     1820.89     43.27 o 
   6   2   8      196.85      226.92     30.04 o 
   7   2   8      532.35      495.03     31.42 o 
   8   2   8       73.61       76.84     28.88 o 
   9   2   8       50.68       30.39     39.61 o 
  10   2   8       20.74        4.78     59.48 o 
 -11   3   8       25.08        4.35     24.41 o 
 -10   3   8       25.33       20.90     22.78 o 
  -9   3   8       22.12       19.31     18.27 o 
  -8   3   8      182.14      133.33     18.02 o 
  -7   3   8      107.18      171.61     17.34 o 
  -6   3   8      265.04      301.74     18.96 o 
  -5   3   8      349.21      348.67     18.57 o 
  -4   3   8      453.00      333.63     16.55 o 
  -3   3   8      844.00     1091.32     37.51 o 
  -2   3   8      829.31      899.36     22.07 o 
  -1   3   8      963.45      812.42     18.34 o 
   0   3   8     1079.84     1143.43     24.56 o 
   1   3   8     2039.62     1862.61     39.19 o 
   2   3   8      463.42      481.79     48.67 o 
   3   3   8     2066.39     1765.75     52.33 o 
   4   3   8       64.59       42.75     13.00 o 
   5   3   8      781.32      723.80     47.08 o 
   6   3   8       14.39       11.21     13.52 o 
   7   3   8      145.81      140.82     18.45 o 
   8   3   8        0.15       -1.11     16.21 o 
   9   3   8       57.32       26.81     21.18 o 
  10   3   8        1.59       -4.52     32.21 o 
 -10   4   8       26.07       31.82     28.29 o 
  -9   4   8        9.35       52.35     27.09 o 
  -8   4   8       84.12      146.34     26.45 o 
  -7   4   8       16.98       13.67     15.14 o 
  -6   4   8      288.21      260.40     22.18 o 
  -5   4   8        7.84       27.84     13.20 o 
  -4   4   8      574.32      627.43     23.42 o 
  -3   4   8        4.41       11.78     10.46 o 
  -2   4   8     1024.40      955.96     29.32 o 
  -1   4   8       91.09      125.57     23.29 o 
   0   4   8     1281.44     1346.93     43.83 o 
   1   4   8       90.88       31.59     12.70 o 
   2   4   8     1131.01     1058.02     38.92 o 
   3   4   8       70.32       71.79     15.02 o 
   4   4   8      529.62      507.35     41.79 o 
   5   4   8       61.70       66.68     16.54 o 
   6   4   8       93.85       57.50     31.04 o 
   7   4   8       28.07       27.34     17.59 o 
   8   4   8       46.66       75.88     29.88 o 
  -8   5   8       35.71       40.26     26.49 o 
  -7   5   8       15.11       -8.82     28.16 o 
  -6   5   8      105.49      157.56     27.02 o 
  -5   5   8       45.45       28.73     15.26 o 
  -4   5   8      184.00      170.60     20.31 o 
  -3   5   8      145.95       87.14     17.17 o 
  -2   5   8      485.22      534.70     32.14 o 
  -1   5   8      147.72      210.93     26.07 o 
   0   5   8      663.55      599.26     46.08 o 
   1   5   8       61.85       54.52     30.65 o 
   2   5   8      405.04      392.11     38.74 o 
   3   5   8       62.42       93.56     49.45 o 
   4   5   8      247.60      212.84     22.42 o 
   5   5   8       33.29       28.59     20.03 o 
   6   5   8      163.43      125.67     35.25 o 
  -4   6   8       43.78       84.15     47.27 o 
  -3   6   8      153.38      105.98     40.00 o 
  -2   6   8       25.69       12.35     22.79 o 
  -1   6   8      254.12      247.81     30.50 o 
   0   6   8       33.10       21.67     22.47 o 
   1   6   8      215.43      260.42     30.53 o 
   2   6   8       72.12       66.03     49.09 o 
   3   6   8       94.32       90.30     25.47 o 
 -11   0   9      262.85      303.62     75.84 o 
  -9   0   9      641.60      637.26     42.78 o 
  -7   0   9     1730.52     1850.26     88.83 o 
  -5   0   9     3851.19     4207.25    144.29 o 
  -3   0   9     3325.63     3729.67     66.72 o 
  -1   0   9     2931.97     3381.62     58.47 o 
   1   0   9     1074.23     1297.10     28.94 o 
   3   0   9       61.81       57.09      8.82 o 
   5   0   9       18.52        8.64     11.93 o 
   7   0   9       70.24       49.35     35.84 o 
   9   0   9       76.67        5.19     38.44 o 
  11   0   9       21.27       60.26     51.43 o 
 -12   1   9       14.98       24.19     21.03 o 
 -11   1   9       73.22       59.95     21.04 o 
 -10   1   9      159.76      100.26     21.16 o 
  -9   1   9      566.98      579.28     31.19 o 
  -8   1   9      253.31      280.40     22.75 o 
  -7   1   9     1174.07     1248.64     45.75 o 
  -6   1   9      756.78      738.55     35.84 o 
  -5   1   9     1330.82     1391.80     34.32 o 
  -4   1   9     1115.02     1085.60     25.86 o 
  -3   1   9       11.59       -0.03      5.01 o 
  -2   1   9       42.86       17.59      5.83 o 
  -1   1   9        9.52       20.08     11.98 o 
   0   1   9       69.84       68.80      8.32 o 
   1   1   9      910.06     1005.80     18.54 o 
   2   1   9      537.26      572.93     13.65 o 
   3   1   9      357.62      441.25     28.59 o 
   4   1   9      358.20      412.94     17.61 o 
   5   1   9        1.93       -4.21      8.94 o 
   6   1   9      144.24      188.49     15.80 o 
   7   1   9       63.82       20.64     16.15 o 
   8   1   9      127.71      170.19     45.19 o 
   9   1   9       24.88      -13.36     26.32 o 
  10   1   9       29.11       42.68     48.83 o 
 -12   2   9       24.40      -36.26     27.70 o 
 -11   2   9       11.67       31.00     24.48 o 
 -10   2   9      174.99      161.52     22.85 o 
  -9   2   9       32.22       12.66     15.49 o 
  -8   2   9      907.21      780.71     30.39 o 
  -7   2   9      104.03      101.41     15.34 o 
  -6   2   9     1237.50     1270.85     32.31 o 
  -5   2   9       13.97       23.93     10.40 o 
  -4   2   9      992.73      924.83     33.43 o 
  -3   2   9      154.57      133.85     11.17 o 
  -2   2   9     1030.51     1097.24     20.86 o 
  -1   2   9      333.47      358.26     12.06 o 
   0   2   9      575.61      559.88     21.26 o 
   1   2   9      312.01      350.50     16.28 o 
   2   2   9      213.47      261.62     15.10 o 
   3   2   9      179.62      216.76     16.12 o 
   4   2   9      246.77      349.95     18.25 o 
   5   2   9       96.36      173.94     15.62 o 
   6   2   9      559.76      554.58     24.85 o 
   7   2   9       15.94       39.54     14.05 o 
   8   2   9      195.80      205.66     25.73 o 
   9   2   9        0.03       25.87     21.33 o 
  10   2   9       43.54       19.88     32.69 o 
 -11   3   9        3.80       20.93     31.36 o 
 -10   3   9      110.32       72.38     26.46 o 
  -9   3   9       29.30       25.34     19.94 o 
  -8   3   9      346.55      270.07     28.11 o 
  -7   3   9      153.87      204.18     19.21 o 
  -6   3   9      680.37      509.77     31.20 o 
  -5   3   9      482.60      527.82     22.32 o 
  -4   3   9     1037.67     1018.91     26.79 o 
  -3   3   9      560.76      629.22     20.60 o 
  -2   3   9      571.87      562.33     18.78 o 
  -1   3   9      495.69      470.25     19.13 o 
   0   3   9       68.24       91.07     12.51 o 
   1   3   9      434.94      456.76     20.56 o 
   2   3   9       77.78      107.71     14.04 o 
   3   3   9      465.29      561.53     23.63 o 
   4   3   9      266.20      253.80     18.49 o 
   5   3   9      215.49      289.12     28.21 o 
   6   3   9      124.18      148.49     18.43 o 
   7   3   9      108.24      157.76     19.87 o 
   8   3   9       81.35       50.16     18.28 o 
   9   3   9       28.66       83.18     25.71 o 
  -9   4   9       66.49       31.39     25.65 o 
  -8   4   9       58.84        0.74     22.58 o 
  -7   4   9      218.21      256.34     29.58 o 
  -6   4   9      125.84       93.82     16.75 o 
  -5   4   9      387.13      464.79     22.32 o 
  -4   4   9       21.68        7.26     11.79 o 
  -3   4   9      658.57      751.19     28.01 o 
  -2   4   9       23.60       36.59     13.28 o 
  -1   4   9      378.55      443.34     27.61 o 
   0   4   9        1.68        4.61     14.54 o 
   1   4   9      465.36      511.12     44.56 o 
   2   4   9        8.97        1.63     12.93 o 
   3   4   9      532.61      659.46     33.85 o 
   4   4   9        0.83       -8.32     13.80 o 
   5   4   9      295.96      353.65     24.95 o 
   6   4   9       11.76        3.21     19.34 o 
   7   4   9       94.36      110.03     20.58 o 
   8   4   9        1.45      -30.81     20.54 o 
  -8   5   9       10.92       42.17     27.01 o 
  -7   5   9       82.11       88.50     26.16 o 
  -6   5   9       16.02       55.08     22.68 o 
  -5   5   9       98.13      106.16     22.92 o 
  -4   5   9       51.48       80.03     18.18 o 
  -3   5   9      105.22       96.83     21.37 o 
  -2   5   9      220.47      240.51     25.93 o 
  -1   5   9      346.76      356.15     40.20 o 
   0   5   9      127.78      133.69     25.39 o 
   1   5   9      251.42      351.74     28.67 o 
   2   5   9       56.81       27.24     18.45 o 
   3   5   9      131.50      132.71     20.88 o 
   4   5   9       66.33       87.42     29.30 o 
   5   5   9      132.44      141.01     22.72 o 
   6   5   9       32.00       30.30     22.69 o 
  -4   6   9      155.53       94.28     53.76 o 
  -3   6   9       13.22       51.12     25.72 o 
  -2   6   9      211.22      252.21     31.73 o 
  -1   6   9        7.05       42.36     23.33 o 
   0   6   9      253.93      271.89     31.25 o 
   1   6   9       23.35       15.23     31.51 o 
   2   6   9      152.75      151.76     34.32 o 
 -12   0  10       28.02       28.65     29.65 o 
 -10   0  10       77.34      149.07     49.35 o 
  -8   0  10       68.07       40.63     24.48 o 
  -6   0  10     1307.57     1232.72     52.59 o 
  -4   0  10    11335.14    11769.41    178.45 o 
  -2   0  10    17885.94    17930.57    265.35 o 
   0   0  10    22334.96    22302.11    309.95 o 
   2   0  10    11445.55    11364.27    164.79 o 
   4   0  10     3763.54     3847.89     84.23 o 
   6   0  10      483.35      619.18     58.18 o 
   8   0  10      114.77      143.89     45.19 o 
  10   0  10        9.66       31.17     44.67 o 
 -12   1  10        3.77        6.26     20.78 o 
 -11   1  10       12.91        7.84     23.02 o 
 -10   1  10       22.30       49.61     19.99 o 
  -9   1  10        0.11       -5.74     16.15 o 
  -8   1  10      128.02      148.22     20.21 o 
  -7   1  10       58.28       69.58     14.68 o 
  -6   1  10     1069.79      904.28     27.37 o 
  -5   1  10      844.94      837.86     30.28 o 
  -4   1  10     3497.69     3465.64     54.64 o 
  -3   1  10     1690.61     1711.36     45.96 o 
  -2   1  10    11648.96    11131.39    128.94 o 
  -1   1  10     1104.62     1021.17     21.21 o 
   0   1  10    13475.54    13343.88    136.68 o 
   1   1  10     4597.26     4634.96     54.44 o 
   2   1  10     7710.82     7741.98     92.04 o 
   3   1  10     2273.80     2080.40     39.85 o 
   4   1  10     1819.97     1935.40     38.91 o 
   5   1  10      471.47      506.75     20.88 o 
   6   1  10      588.95      698.99     30.92 o 
   7   1  10       75.76       30.52     49.87 o 
   8   1  10       52.97      101.94     29.32 o 
   9   1  10       23.69       78.70     32.38 o 
  10   1  10        3.01       18.80     31.64 o 
 -11   2  10        3.20       10.60     21.56 o 
 -10   2  10        2.86       -6.16     18.89 o 
  -9   2  10       46.95       62.60     19.69 o 
  -8   2  10       32.45       16.36     14.84 o 
  -7   2  10      166.43      193.90     35.24 o 
  -6   2  10       32.66       53.46     13.57 o 
  -5   2  10     1120.65     1196.24     30.31 o 
  -4   2  10      528.86      427.19     22.41 o 
  -3   2  10     2029.95     2039.72     37.13 o 
  -2   2  10     1049.87      969.03     23.30 o 
  -1   2  10     7409.12     7638.18     84.42 o 
   0   2  10     1232.76     1369.43     23.66 o 
   1   2  10     6601.00     6350.81     91.01 o 
   2   2  10     1519.47     1575.92     34.97 o 
   3   2  10     2886.19     2878.42    103.13 o 
   4   2  10      904.63     1021.10     29.69 o 
   5   2  10      720.77      725.95     28.18 o 
   6   2  10       74.93      153.99     17.11 o 
   7   2  10      272.10      345.36     30.59 o 
   8   2  10        0.49        2.58     19.64 o 
   9   2  10       36.56       30.33     29.74 o 
  10   2  10        0.06       23.12     37.14 o 
 -11   3  10       12.92        2.18     31.73 o 
 -10   3  10       18.23       13.53     20.77 o 
  -9   3  10       26.52       49.65     20.18 o 
  -8   3  10       43.40       26.10     15.85 o 
  -7   3  10      107.16      188.39     23.32 o 
  -6   3  10       49.36       45.39     14.77 o 
  -5   3  10      375.65      400.28     20.41 o 
  -4   3  10      286.10      259.69     16.47 o 
  -3   3  10     2969.79     3220.18     83.85 o 
  -2   3  10      116.90      123.52     11.61 o 
  -1   3  10     3345.58     3240.46     55.85 o 
   0   3  10       57.34       46.03     12.13 o 
   1   3  10     2832.92     2773.34     52.16 o 
   2   3  10       11.76       -0.24     13.35 o 
   3   3  10     1664.55     1659.15     98.81 o 
   4   3  10        3.41       34.80     25.49 o 
   5   3  10      539.85      650.87     28.25 o 
   6   3  10       12.28       21.54     14.45 o 
   7   3  10       66.45       98.53     18.27 o 
   8   3  10       10.13        9.56     17.56 o 
   9   3  10       21.20       27.63     24.42 o 
  -9   4  10        5.24       39.12     25.75 o 
  -8   4  10       70.56       42.38     18.98 o 
  -7   4  10       27.12       26.69     18.84 o 
  -6   4  10      144.04      129.75     17.77 o 
  -5   4  10       76.18      165.63     17.11 o 
  -4   4  10      434.71      491.62     22.47 o 
  -3   4  10      257.82      289.04     25.27 o 
  -2   4  10      645.93      532.09     29.73 o 
  -1   4  10      768.57      814.52     35.06 o 
   0   4  10      271.63      283.80     36.28 o 
   1   4  10      354.14      336.24     26.01 o 
   2   4  10      275.99      208.68     23.27 o 
   3   4  10      135.19      210.47     20.16 o 
   4   4  10      310.33      251.27     21.78 o 
   5   4  10       71.98      117.66     20.30 o 
   6   4  10       51.57       38.03     27.22 o 
   7   4  10       10.74       31.77     19.04 o 
   8   4  10       18.24       31.46     22.57 o 
  -7   5  10        9.50       16.65     23.36 o 
  -6   5  10       79.34      112.93     23.18 o 
  -5   5  10        3.23       -9.77     17.54 o 
  -4   5  10       57.26       37.58     18.07 o 
  -3   5  10       28.78       41.87     20.40 o 
  -2   5  10      192.13      162.48     24.11 o 
  -1   5  10       48.34      112.03     23.04 o 
   0   5  10      339.64      302.57     30.54 o 
   1   5  10       13.59       12.65     19.18 o 
   2   5  10      206.31      271.33     36.01 o 
   3   5  10       11.06        7.08     16.75 o 
   4   5  10       87.45      150.84     26.33 o 
   5   5  10       22.68        2.04     22.72 o 
  -3   6  10      135.69      101.01     27.82 o 
  -2   6  10        6.00       29.99     24.10 o 
  -1   6  10      216.77      165.85     29.68 o 
   0   6  10       21.77       14.35     23.97 o 
   1   6  10      183.53      220.43     30.19 o 
 -11   0  11       86.38      152.71     34.43 o 
  -9   0  11       41.66       55.60     26.05 o 
  -7   0  11       34.66       50.91     26.49 o 
  -5   0  11      125.57       82.54     27.27 o 
  -3   0  11      132.03      146.54     14.03 o 
  -1   0  11       30.54       11.89      9.29 o 
   1   0  11     1885.78     2081.11     57.74 o 
   3   0  11      856.24      851.04     25.41 o 
   5   0  11      639.30      525.68     50.91 o 
   7   0  11      222.51      225.96     45.19 o 
   9   0  11       56.34       52.98     42.08 o 
 -12   1  11       17.05       22.33     21.59 o 
 -11   1  11       10.43       43.12     21.44 o 
 -10   1  11       18.71       27.39     20.08 o 
  -9   1  11       27.20       31.74     21.73 o 
  -8   1  11        0.41      -10.05     15.95 o 
  -7   1  11        1.76      -27.98     20.24 o 
  -6   1  11       93.96       78.28     13.76 o 
  -5   1  11       70.09       50.27     11.83 o 
  -4   1  11       82.79       57.14     12.67 o 
  -3   1  11      910.36      878.01     20.12 o 
  -2   1  11       28.26       53.14      7.80 o 
  -1   1  11       37.38       42.39      7.63 o 
   0   1  11      161.22      169.70     10.19 o 
   1   1  11      185.14      232.94     11.54 o 
   2   1  11      507.27      509.85     19.04 o 
   3   1  11      245.04      281.23     15.71 o 
   4   1  11     1013.10     1042.71     28.30 o 
   5   1  11      209.28      183.93     16.93 o 
   6   1  11      408.19      413.90     37.44 o 
   7   1  11      188.32      151.70     30.67 o 
   8   1  11      102.71       75.62     28.69 o 
   9   1  11       30.06       54.81     31.49 o 
  10   1  11        8.77       -8.53     32.86 o 
 -11   2  11        0.50       21.57     21.47 o 
 -10   2  11       34.92       21.13     20.60 o 
  -9   2  11       17.03       62.04     20.10 o 
  -8   2  11       56.72       41.60     15.68 o 
  -7   2  11      204.65      210.24     18.67 o 
  -6   2  11      138.39      161.15     24.06 o 
  -5   2  11      455.03      394.88     30.01 o 
  -4   2  11        8.87       17.42     10.37 o 
  -3   2  11      169.02      151.36     12.87 o 
  -2   2  11       39.48       29.55     12.93 o 
  -1   2  11     1249.54     1274.14     24.11 o 
   0   2  11      777.36      727.88     20.16 o 
   1   2  11     1071.02     1158.14     29.66 o 
   2   2  11     1856.51     1784.46     41.13 o 
   3   2  11       21.69       39.88     16.26 o 
   4   2  11      923.32      867.57     37.08 o 
   5   2  11        7.28        1.63     11.55 o 
   6   2  11      759.30      633.10     27.19 o 
   7   2  11        0.26      -23.11     16.78 o 
   8   2  11      143.17       86.76     26.32 o 
   9   2  11        2.94       26.36     31.04 o 
 -10   3  11       49.06       41.34     22.20 o 
  -9   3  11       95.95      108.17     25.93 o 
  -8   3  11       62.10       86.75     18.63 o 
  -7   3  11      292.42      299.20     25.71 o 
  -6   3  11        0.15       16.70     13.58 o 
  -5   3  11      828.25      791.30     39.72 o 
  -4   3  11      153.68      205.04     16.27 o 
  -3   3  11      862.90      842.63     24.93 o 
  -2   3  11      269.90      212.74     16.66 o 
  -1   3  11     1499.26     1414.58     41.90 o 
   0   3  11      388.06      376.61     20.17 o 
   1   3  11     1546.62     1673.36     43.41 o 
   2   3  11      791.14      660.77     26.24 o 
   3   3  11      560.52      615.43     31.32 o 
   4   3  11      861.67      619.44     44.87 o 
   5   3  11      149.01      236.84     24.23 o 
   6   3  11      133.04      117.71     19.01 o 
   7   3  11       54.45       66.76     17.80 o 
   8   3  11       62.47       69.27     24.73 o 
  -9   4  11      108.46      120.95     29.40 o 
  -8   4  11        9.03       -3.01     17.78 o 
  -7   4  11      202.71      192.62     23.92 o 
  -6   4  11        7.50        6.66     15.19 o 
  -5   4  11      415.37      411.19     22.85 o 
  -4   4  11        3.51        7.02     14.46 o 
  -3   4  11     1315.02     1337.44     44.21 o 
  -2   4  11      113.85      112.23     20.39 o 
  -1   4  11      841.03      914.18     37.07 o 
   0   4  11      104.94       67.05     18.14 o 
   1   4  11      576.91      686.69     34.32 o 
   2   4  11       32.09       19.04     20.17 o 
   3   4  11      627.39      724.33     57.61 o 
   4   4  11        7.69        2.24     18.27 o 
   5   4  11      337.10      344.68     25.80 o 
   6   4  11       15.09      -11.68     17.64 o 
   7   4  11       51.17       56.16     20.32 o 
  -7   5  11      100.70      116.82     29.09 o 
  -6   5  11       11.82       42.65     21.63 o 
  -5   5  11      154.71      207.65     23.87 o 
  -4   5  11       13.29        5.87     21.52 o 
  -3   5  11      171.86      213.99     47.02 o 
  -2   5  11       58.63       64.59     22.34 o 
  -1   5  11      332.07      424.35     65.62 o 
   0   5  11       52.92       80.92     22.06 o 
   1   5  11      268.20      345.33     39.57 o 
   2   5  11       75.61      115.98     23.28 o 
   3   5  11      177.68      114.23     31.21 o 
   4   5  11       64.70       97.54     21.79 o 
   5   5  11       84.03       75.12     26.57 o 
  -2   6  11      139.47      159.94     30.07 o 
  -1   6  11        8.23       -0.01     24.63 o 
   0   6  11      210.91      262.72     32.54 o 
 -12   0  12       19.31       -1.66     31.77 o 
 -10   0  12      130.29      172.93     32.86 o 
  -8   0  12     1798.24     1730.55     69.87 o 
  -6   0  12     7122.66     7435.92    163.21 o 
  -4   0  12    13286.99    14003.88    345.06 o 
  -2   0  12    10046.66     9950.10    224.51 o 
   0   0  12     7991.14     7792.40    121.26 o 
   2   0  12      711.36      655.46     25.82 o 
   4   0  12      244.59      290.89     40.52 o 
   6   0  12        1.90       42.08     31.17 o 
   8   0  12        7.64       90.38     45.19 o 
  10   0  12        7.37       81.03     53.50 o 
 -12   1  12       10.83       37.40     23.18 o 
 -11   1  12       19.66       23.36     21.18 o 
 -10   1  12      115.43      120.03     23.29 o 
  -9   1  12       37.42        4.58     18.68 o 
  -8   1  12      830.71      886.32     47.31 o 
  -7   1  12      500.88      528.63     29.72 o 
  -6   1  12     4794.16     4457.52     69.86 o 
  -5   1  12      945.25     1059.57     36.82 o 
  -4   1  12     5964.08     6328.12    113.89 o 
  -3   1  12     2263.57     2382.83     63.80 o 
  -2   1  12     7348.87     7163.58     82.45 o 
  -1   1  12     1790.96     1757.98     29.81 o 
   0   1  12     3406.76     3328.17     44.57 o 
   1   1  12       90.17      105.73      9.42 o 
   2   1  12      852.03      798.54     25.79 o 
   3   1  12       94.92       76.49     13.57 o 
   4   1  12       16.05       12.18     10.88 o 
   5   1  12       36.86       82.48     16.69 o 
   6   1  12        7.34       63.46     24.97 o 
   7   1  12       55.62       90.40     28.32 o 
   8   1  12        2.89        0.62     25.34 o 
   9   1  12       11.33       18.42     31.00 o 
 -11   2  12       14.52       29.29     23.12 o 
 -10   2  12       44.76       81.56     28.64 o 
  -9   2  12      153.04      129.07     24.31 o 
  -8   2  12      117.83      103.66     30.37 o 
  -7   2  12      773.96      747.62     29.40 o 
  -6   2  12       81.14       64.58     14.94 o 
  -5   2  12     3014.45     3150.63     54.82 o 
  -4   2  12     1626.21     1487.95     40.18 o 
  -3   2  12     2239.28     2157.71     45.21 o 
  -2   2  12      893.50      900.58     24.50 o 
  -1   2  12     2522.82     2488.60     38.48 o 
   0   2  12       38.35       19.60     10.36 o 
   1   2  12      597.56      663.81     23.93 o 
   2   2  12       18.13       13.83     11.08 o 
   3   2  12       17.08       61.54     13.02 o 
   4   2  12        9.19       14.56     14.74 o 
   5   2  12       24.86       58.50     16.97 o 
   6   2  12       46.38       46.76     15.11 o 
   7   2  12       76.68      130.96     23.25 o 
   8   2  12        0.27       46.55     29.09 o 
   9   2  12       33.58       59.72     35.08 o 
 -10   3  12        0.59       23.16     22.13 o 
  -9   3  12      103.42      107.57     21.48 o 
  -8   3  12       17.78       -4.58     16.94 o 
  -7   3  12      418.75      441.27     25.68 o 
  -6   3  12      144.79      169.21     23.62 o 
  -5   3  12     1172.73     1090.34     31.85 o 
  -4   3  12      315.76      285.43     18.41 o 
  -3   3  12     2639.15     2645.78     47.03 o 
  -2   3  12      179.65      200.56     16.90 o 
  -1   3  12      698.23      719.10     49.66 o 
   0   3  12      605.78      563.23     28.71 o 
   1   3  12      335.23      512.58     23.99 o 
   2   3  12      411.85      364.81     22.03 o 
   3   3  12      315.75      437.85     24.36 o 
   4   3  12      113.62       81.93     20.08 o 
   5   3  12       48.72      154.63     22.53 o 
   6   3  12       56.36       92.41     18.57 o 
   7   3  12        2.41        4.46     16.72 o 
   8   3  12       15.04       37.72     24.50 o 
  -9   4  12       18.50       31.40     21.26 o 
  -8   4  12       60.28       22.80     19.55 o 
  -7   4  12       79.91       68.91     19.33 o 
  -6   4  12      212.52      230.06     21.11 o 
  -5   4  12      193.27      249.78     23.30 o 
  -4   4  12      898.31      874.10     39.36 o 
  -3   4  12      251.86      209.99     23.95 o 
  -2   4  12     1264.51     1171.54     43.67 o 
  -1   4  12      286.91      348.45     27.42 o 
   0   4  12      587.66      516.62     31.23 o 
   1   4  12      126.03      171.41     22.97 o 
   2   4  12      285.05      302.23     33.69 o 
   3   4  12       15.48       46.35     22.87 o 
   4   4  12      208.57      228.41     27.82 o 
   5   4  12        0.82       16.78     20.81 o 
   6   4  12       50.28       29.17     24.01 o 
   7   4  12        0.72        6.55     25.10 o 
  -6   5  12      155.69      200.74     25.38 o 
  -5   5  12        1.77       49.83     24.33 o 
  -4   5  12      274.96      278.07     31.35 o 
  -3   5  12        4.04       -4.20     19.85 o 
  -2   5  12      378.40      405.70     32.52 o 
  -1   5  12        1.96        2.80     19.97 o 
   0   5  12      271.77      310.56     76.51 o 
   1   5  12       11.52      -26.88     19.52 o 
   2   5  12      143.56      208.99     27.39 o 
   3   5  12       38.86       40.04     30.25 o 
   4   5  12       38.68       52.98     41.04 o 
 -11   0  13        2.79       20.43     34.02 o 
  -9   0  13        1.36       13.00     26.62 o 
  -7   0  13       69.68       98.35     28.62 o 
  -5   0  13       68.72       43.31     29.35 o 
  -3   0  13     1844.18     1909.70     46.57 o 
  -1   0  13     4188.66     4310.18     77.56 o 
   1   0  13     3840.15     3992.27     71.51 o 
   3   0  13     4049.84     4367.49    148.56 o 
   5   0  13     2924.48     2928.63    125.19 o 
   7   0  13      510.60      564.64     64.93 o 
   9   0  13       57.22       17.66     47.27 o 
 -11   1  13        1.13       10.24     27.70 o 
 -10   1  13       30.63       56.51     36.74 o 
  -9   1  13        0.98       26.58     19.83 o 
  -8   1  13      157.39      151.20     23.01 o 
  -7   1  13       14.02       -6.00     16.38 o 
  -6   1  13        3.29       -3.54     15.15 o 
  -5   1  13      140.20      140.39     15.18 o 
  -4   1  13       48.56       61.51     12.40 o 
  -3   1  13      200.74      212.90     18.95 o 
  -2   1  13      601.98      626.20     18.59 o 
  -1   1  13     1929.73     1987.42     33.09 o 
   0   1  13     1750.27     1725.00     30.03 o 
   1   1  13     3209.37     3209.01     54.70 o 
   2   1  13      219.21      141.64     13.89 o 
   3   1  13     2308.38     2274.90     44.89 o 
   4   1  13      366.82      335.42     35.47 o 
   5   1  13     1030.32     1096.74     71.68 o 
   6   1  13      163.55       90.90     27.36 o 
   7   1  13      323.25      380.43     77.40 o 
   8   1  13       37.35       55.05     29.80 o 
   9   1  13       63.81      115.87     36.55 o 
 -11   2  13        1.19        1.54     23.49 o 
 -10   2  13       32.60       11.95     21.46 o 
  -9   2  13        1.06       16.68     20.63 o 
  -8   2  13       74.15       69.34     21.05 o 
  -7   2  13       74.09       49.06     17.22 o 
  -6   2  13      254.53      296.77     25.96 o 
  -5   2  13       16.49       -2.98     11.99 o 
  -4   2  13       30.22       12.94     12.07 o 
  -3   2  13        0.99      -14.86      9.90 o 
  -2   2  13      492.95      506.64     23.27 o 
  -1   2  13        3.46       -6.80     10.26 o 
   0   2  13     1411.51     1269.08     32.41 o 
   1   2  13      158.36      207.34     16.27 o 
   2   2  13     1486.08     1378.57     35.50 o 
   3   2  13      220.10      248.81     18.28 o 
   4   2  13      470.75      412.36     22.39 o 
   5   2  13       22.26       55.71     14.98 o 
   6   2  13      390.77      361.95     39.28 o 
   7   2  13       21.33       20.17     44.15 o 
   8   2  13       98.25       89.64     34.67 o 
 -10   3  13       19.25       13.77     24.78 o 
  -9   3  13       14.71      -20.87     21.64 o 
  -8   3  13       15.86       41.64     22.26 o 
  -7   3  13       61.29       53.30     22.56 o 
  -6   3  13       19.01       21.68     15.11 o 
  -5   3  13      335.88      337.47     27.93 o 
  -4   3  13      539.08      582.89     24.04 o 
  -3   3  13      295.85      289.33     21.11 o 
  -2   3  13      211.65      161.69     20.66 o 
  -1   3  13      615.46      649.98     36.33 o 
   0   3  13      262.58      222.11     22.19 o 
   1   3  13      506.79      568.97     25.51 o 
   2   3  13      620.36      479.39     24.44 o 
   3   3  13      314.51      355.03     23.41 o 
   4   3  13      821.86      760.86     46.33 o 
   5   3  13      101.00       71.08     22.75 o 
   6   3  13      175.42      196.71     27.22 o 
   7   3  13        9.45       14.85     21.33 o 
   8   3  13       78.85       81.74     27.78 o 
  -8   4  13        2.59      -14.39     18.49 o 
  -7   4  13       96.97      101.73     20.27 o 
  -6   4  13        4.45       22.69     17.26 o 
  -5   4  13      189.96      164.26     22.34 o 
  -4   4  13        3.52      -13.56     18.44 o 
  -3   4  13      690.39      578.59     33.98 o 
  -2   4  13       25.39       32.38     19.19 o 
  -1   4  13      700.25      696.34     39.98 o 
   0   4  13       30.20        1.83     17.76 o 
   1   4  13      785.00      865.58     52.45 o 
   2   4  13      161.29      102.29     21.71 o 
   3   4  13      510.13      514.79     29.68 o 
   4   4  13       64.49       76.70     19.63 o 
   5   4  13      168.62      157.31     31.48 o 
   6   4  13       55.47       67.95     21.16 o 
  -6   5  13       46.63       18.87     21.99 o 
  -5   5  13      160.79      216.12     31.87 o 
  -4   5  13       45.61       23.15     23.94 o 
  -3   5  13      155.07      133.05     45.32 o 
  -2   5  13       45.22       78.00     23.58 o 
  -1   5  13      252.31      251.31     29.16 o 
   0   5  13       13.29       28.62     22.58 o 
   1   5  13      304.87      213.50     29.58 o 
   2   5  13        9.69      -22.08     21.00 o 
   3   5  13      155.46      183.04     35.46 o 
   4   5  13        2.97      -16.82     22.27 o 
 -10   0  14      204.34      304.13     41.49 o 
  -8   0  14      773.42      886.58     54.60 o 
  -6   0  14      138.24      212.81     33.72 o 
  -4   0  14      424.38      465.02     76.10 o 
  -2   0  14      546.61      565.61     51.41 o 
   0   0  14       26.01       26.37     12.48 o 
   2   0  14      192.23      189.08     20.83 o 
   4   0  14      938.47      848.25     61.81 o 
   6   0  14      490.46      322.58     50.91 o 
   8   0  14      128.82       81.03     48.83 o 
 -11   1  14       31.40       65.33     23.92 o 
 -10   1  14      126.75      111.76     24.38 o 
  -9   1  14      313.02      259.53     27.39 o 
  -8   1  14      264.44      280.17     27.45 o 
  -7   1  14      919.22     1010.31     40.55 o 
  -6   1  14      654.03      679.07     32.86 o 
  -5   1  14      130.16       82.88     15.04 o 
  -4   1  14       23.89       30.68     12.96 o 
  -3   1  14      111.48      118.59     14.34 o 
  -2   1  14       14.93        9.68     10.14 o 
  -1   1  14       35.21       21.64      9.47 o 
   0   1  14       43.88       62.76     11.80 o 
   1   1  14       24.41        7.76     15.00 o 
   2   1  14      108.21       70.39     13.21 o 
   3   1  14       69.23      102.04     14.11 o 
   4   1  14       73.49       51.31     17.19 o 
   5   1  14      184.30      261.72     32.32 o 
   6   1  14      220.41      161.64     33.24 o 
   7   1  14       19.27       33.70     41.82 o 
   8   1  14       63.23       35.04     32.43 o 
   9   1  14        6.07       47.84     36.24 o 
 -10   2  14       15.26        7.42     22.22 o 
  -9   2  14      342.06      290.06     36.05 o 
  -8   2  14       45.93       62.28     22.07 o 
  -7   2  14      908.69      901.92     39.34 o 
  -6   2  14       44.58       53.70     15.98 o 
  -5   2  14     1107.29     1083.93     37.62 o 
  -4   2  14       21.24       17.55     13.62 o 
  -3   2  14       86.83       61.75     13.20 o 
  -2   2  14      574.92      492.98     23.66 o 
  -1   2  14       24.01       56.36     15.47 o 
   0   2  14      104.10      160.40     15.59 o 
   1   2  14       51.28       59.23     15.00 o 
   2   2  14        5.37       10.06     12.39 o 
   3   2  14      115.28      173.53     17.56 o 
   4   2  14       16.42       30.09     14.32 o 
   5   2  14      116.05      168.03     23.44 o 
   6   2  14       25.78       67.24     22.24 o 
   7   2  14       72.83       84.30     33.37 o 
   8   2  14        1.79       19.31     31.64 o 
  -9   3  14      125.10       64.28     24.82 o 
  -8   3  14       27.00        7.52     28.94 o 
  -7   3  14      212.64      183.40     21.44 o 
  -6   3  14       39.72       55.23     17.27 o 
  -5   3  14      355.83      348.33     22.56 o 
  -4   3  14      168.59      138.69     18.53 o 
  -3   3  14      330.90      326.12     22.18 o 
  -2   3  14      327.12      313.12     25.39 o 
  -1   3  14       20.65       36.80     17.81 o 
   0   3  14      377.51      376.63     36.00 o 
   1   3  14       13.13       39.39     17.58 o 
   2   3  14      324.13      416.45     24.10 o 
   3   3  14       54.77       54.12     16.56 o 
   4   3  14      361.41      477.47     27.32 o 
   5   3  14       69.99      109.24     24.37 o 
   6   3  14      119.78       93.25     24.96 o 
   7   3  14       67.78       67.42     37.73 o 
  -8   4  14       76.49      109.08     25.79 o 
  -7   4  14        5.81        2.22     18.31 o 
  -6   4  14      191.01      187.80     24.64 o 
  -5   4  14       11.25       -6.42     16.80 o 
  -4   4  14      245.34      251.49     28.81 o 
  -3   4  14        0.38      -27.14     18.09 o 
  -2   4  14      251.65      270.65     30.85 o 
  -1   4  14        0.38        5.69     19.03 o 
   0   4  14      412.94      492.87     32.93 o 
   1   4  14        8.22       27.07     25.58 o 
   2   4  14      491.59      558.10     35.79 o 
   3   4  14        0.46       -0.07     20.88 o 
   4   4  14      331.53      424.60     29.36 o 
   5   4  14        4.75       22.46     19.82 o 
  -5   5  14       53.54       58.44     28.00 o 
  -4   5  14      150.34      144.19     29.29 o 
  -3   5  14       67.75       28.54     25.06 o 
  -2   5  14       92.75      127.13     32.29 o 
  -1   5  14       61.36       70.05     24.70 o 
   0   5  14      176.40      244.44     32.38 o 
   1   5  14       48.25       53.89     24.82 o 
   2   5  14      228.22      273.08     32.35 o 
   3   5  14        9.45       39.45     23.80 o 
 -11   0  15        0.57        1.90     31.90 o 
  -9   0  15       55.90       28.41     29.89 o 
  -7   0  15       34.71       13.68     26.61 o 
  -5   0  15      255.81      271.30     35.32 o 
  -3   0  15     5674.42     5575.68    101.52 o 
  -1   0  15    10447.69    10066.81    162.95 o 
   1   0  15     4855.53     4790.97    134.22 o 
   3   0  15     2876.54     2787.86    114.28 o 
   5   0  15      768.47      815.53     68.05 o 
   7   0  15       87.07      151.68     45.19 o 
 -11   1  15        0.40      -29.73     21.99 o 
 -10   1  15        8.56      -11.86     21.41 o 
  -9   1  15        0.38      -17.95     19.79 o 
  -8   1  15      110.32       90.69     23.86 o 
  -7   1  15       95.27      104.22     21.91 o 
  -6   1  15      251.53      247.35     24.93 o 
  -5   1  15      649.35      657.14     45.29 o 
  -4   1  15     2006.94     2087.96     43.78 o 
  -3   1  15     2383.90     2301.89     45.10 o 
  -2   1  15     3228.42     3128.69     53.21 o 
  -1   1  15     4244.94     4250.83     62.33 o 
   0   1  15     1232.58     1276.91     33.55 o 
   1   1  15     4399.04     4225.74     69.67 o 
   2   1  15      554.42      532.66     23.09 o 
   3   1  15     1639.42     1665.96     55.07 o 
   4   1  15      642.29      681.53     42.37 o 
   5   1  15      366.74      466.88     40.94 o 
   6   1  15       27.56       31.00     26.07 o 
   7   1  15       60.25       77.86     30.85 o 
   8   1  15        0.02       -1.68     31.76 o 
 -10   2  15       20.10       33.60     24.18 o 
  -9   2  15        2.85        9.77     22.09 o 
  -8   2  15       69.01       76.43     22.64 o 
  -7   2  15       15.95       28.88     20.12 o 
  -6   2  15      831.89      876.23     32.23 o 
  -5   2  15      390.27      371.41     22.80 o 
  -4   2  15     2219.28     2245.66     46.22 o 
  -3   2  15      180.01      156.07     16.66 o 
  -2   2  15     4196.06     4193.46    106.76 o 
  -1   2  15      362.65      349.11     25.40 o 
   0   2  15     3105.00     2940.04     87.90 o 
   1   2  15      538.57      648.52     26.45 o 
   2   2  15     2312.04     2186.24     60.17 o 
   3   2  15      243.34      336.81     22.04 o 
   4   2  15      460.28      435.76     29.69 o 
   5   2  15       39.01       76.92     21.64 o 
   6   2  15       60.76      108.52     60.78 o 
   7   2  15       11.15       15.80     30.91 o 
  -9   3  15        8.80       16.06     24.15 o 
  -8   3  15       65.35       79.89     24.80 o 
  -7   3  15        3.51      -21.30     18.86 o 
  -6   3  15      147.16      169.48     20.58 o 
  -5   3  15       19.41       20.78     15.30 o 
  -4   3  15      819.42      826.16     40.56 o 
  -3   3  15       48.45       30.04     18.66 o 
  -2   3  15     1614.00     1497.08     60.15 o 
  -1   3  15      165.83      133.07     21.50 o 
   0   3  15     2632.23     2645.16     65.29 o 
   1   3  15       74.80       40.87     18.40 o 
   2   3  15      961.21      944.40     36.30 o 
   3   3  15       95.04       40.37     16.75 o 
   4   3  15      277.15      334.54     42.51 o 
   5   3  15       22.78       16.92     19.49 o 
   6   3  15       58.57      126.83     26.76 o 
  -7   4  15       81.08       15.61     22.83 o 
  -6   4  15       20.14       21.44     20.76 o 
  -5   4  15      152.23      164.10     34.39 o 
  -4   4  15       10.16       -9.63     21.00 o 
  -3   4  15      317.39      313.31     33.41 o 
  -2   4  15      111.24      118.15     24.24 o 
  -1   4  15      431.03      425.18     32.25 o 
   0   4  15      308.82      270.01     28.61 o 
   1   4  15      476.10      432.46     45.24 o 
   2   4  15      237.60      259.51     29.58 o 
   3   4  15      214.87      172.19     34.46 o 
   4   4  15       27.04       24.28     19.64 o 
   5   4  15      110.86       89.80     22.95 o 
  -4   5  15       26.65       28.05     25.68 o 
  -3   5  15      167.98      166.80     30.05 o 
  -2   5  15       43.13       40.46     26.28 o 
  -1   5  15      227.34      246.16     32.22 o 
   0   5  15       38.17       -4.84     25.43 o 
   1   5  15      290.90      269.58     40.89 o 
 -10   0  16       49.20       82.31     34.27 o 
  -8   0  16       86.92       99.65     44.67 o 
  -6   0  16      127.65      104.34     30.79 o 
  -4   0  16      198.83      209.67     32.02 o 
  -2   0  16      341.16      284.98     23.46 o 
   0   0  16       35.71       25.19     14.83 o 
   2   0  16      151.91      143.89     35.84 o 
   4   0  16      514.30      418.67     50.91 o 
   6   0  16       50.47       98.18     41.04 o 
   8   0  16       47.42       18.18     43.11 o 
 -10   1  16       14.80       33.11     23.40 o 
  -9   1  16       85.05       72.23     24.13 o 
  -8   1  16        0.42       11.78     21.22 o 
  -7   1  16       24.57       13.39     29.39 o 
  -6   1  16        3.79      -23.31     17.57 o 
  -5   1  16       93.99       61.77     19.77 o 
  -4   1  16      182.42      134.43     27.31 o 
  -3   1  16      845.33      839.64     28.55 o 
  -2   1  16      220.70      267.89     18.56 o 
  -1   1  16      344.54      291.82     17.77 o 
   0   1  16       86.54       60.09     14.07 o 
   1   1  16      132.14      176.16     16.90 o 
   2   1  16      147.27      103.38     16.34 o 
   3   1  16      464.32      431.84     27.59 o 
   4   1  16       42.29       37.90     23.67 o 
   5   1  16      179.92      201.88     32.86 o 
   6   1  16       52.60       32.58     35.32 o 
   7   1  16       33.48       39.35     30.46 o 
 -10   2  16        2.64       15.60     24.36 o 
  -9   2  16      103.61       72.58     33.51 o 
  -8   2  16       10.83       -0.99     21.65 o 
  -7   2  16      126.08      126.60     24.42 o 
  -6   2  16       31.30       27.74     16.51 o 
  -5   2  16      267.18      228.39     20.68 o 
  -4   2  16       47.17       64.06     15.74 o 
  -3   2  16      427.03      349.72     23.91 o 
  -2   2  16       76.86       37.94     17.88 o 
  -1   2  16      458.36      434.98     29.55 o 
   0   2  16       23.15       28.99     25.24 o 
   1   2  16      776.60      769.11     31.71 o 
   2   2  16      226.79      279.08     21.31 o 
   3   2  16      643.89      626.71     28.60 o 
   4   2  16       26.76       20.35     18.84 o 
   5   2  16      231.40      235.32     65.45 o 
   6   2  16        2.15       18.19     29.19 o 
   7   2  16       72.07       49.63     34.89 o 
  -9   3  16       35.51       32.40     25.48 o 
  -8   3  16       48.29       58.15     24.69 o 
  -7   3  16      120.64       75.77     20.43 o 
  -6   3  16       67.93       60.80     18.45 o 
  -5   3  16       33.80       14.26     17.95 o 
  -4   3  16      131.27      117.60     20.28 o 
  -3   3  16       23.32        9.41     18.48 o 
  -2   3  16      100.71      100.29     21.89 o 
  -1   3  16      326.16      329.51     34.22 o 
   0   3  16      177.85      246.95     26.16 o 
   1   3  16      340.60      334.47     28.54 o 
   2   3  16      347.57      463.76     31.78 o 
   3   3  16      172.90       93.68     19.38 o 
   4   3  16      194.85      223.29     24.89 o 
   5   3  16      127.84       75.00     20.94 o 
   6   3  16       34.46       71.39     29.44 o 
  -7   4  16        0.29        6.16     22.25 o 
  -6   4  16      112.01       88.69     23.87 o 
  -5   4  16        0.31       -4.58     22.80 o 
  -4   4  16      136.81      101.00     32.51 o 
  -3   4  16       25.23      -31.14     20.92 o 
  -2   4  16      269.25      291.68     29.96 o 
  -1   4  16        4.51       -8.40     19.97 o 
   0   4  16      374.14      446.82     34.02 o 
   1   4  16       16.18       14.04     21.68 o 
   2   4  16      184.94      194.51     30.05 o 
   3   4  16        1.50       17.10     23.35 o 
   4   4  16      141.82      146.29     28.47 o 
  -2   5  16      135.96      190.48     41.35 o 
  -1   5  16      116.64      161.75     36.29 o 
  -9   0  17      373.55      311.99     76.36 o 
  -7   0  17     1371.95     1546.20     72.33 o 
  -5   0  17     4314.20     4252.34    138.69 o 
  -3   0  17     4213.14     3975.70    239.20 o 
  -1   0  17     1482.62     1394.69     49.96 o 
   1   0  17      300.81      250.37     39.48 o 
   3   0  17      250.99      202.06     42.59 o 
   5   0  17       19.22       67.01     40.52 o 
   7   0  17       37.69       87.27     47.79 o 
 -10   1  17       52.27       51.17     25.89 o 
  -9   1  17      176.11      239.46     41.46 o 
  -8   1  17      213.61      284.32     32.84 o 
  -7   1  17      954.21      934.80     41.83 o 
  -6   1  17      456.17      479.53     37.34 o 
  -5   1  17     2437.90     2483.26     95.23 o 
  -4   1  17     1437.87     1471.65     38.60 o 
  -3   1  17     3003.78     2875.43     60.91 o 
  -2   1  17     1219.01     1045.74     38.24 o 
  -1   1  17     1054.58     1049.32     38.68 o 
   0   1  17      553.02      618.70     26.24 o 
   1   1  17      547.19      522.66     25.00 o 
   2   1  17      206.81      264.18     29.33 o 
   3   1  17       72.11       74.06     24.42 o 
   4   1  17       27.28       36.72     28.31 o 
   5   1  17       20.74       34.36     27.73 o 
   6   1  17        9.82      -14.74     26.21 o 
   7   1  17       13.14       42.54     34.80 o 
  -9   2  17       51.52       91.79     30.40 o 
  -8   2  17      318.50      370.29     33.87 o 
  -7   2  17      160.42      177.22     27.21 o 
  -6   2  17     1273.74     1446.42     64.48 o 
  -5   2  17      265.17      248.27     24.52 o 
  -4   2  17     2046.22     1946.45     57.10 o 
  -3   2  17      508.80      534.91     28.54 o 
  -2   2  17     1749.89     1841.52     54.03 o 
  -1   2  17     1150.01     1140.63     44.79 o 
   0   2  17      781.00      752.82     59.66 o 
   1   2  17      126.31      145.34     22.48 o 
   2   2  17      422.72      506.29     27.89 o 
   3   2  17        1.31       -9.59     14.95 o 
   4   2  17       62.33      150.07     49.94 o 
   5   2  17        4.64       17.15     26.75 o 
   6   2  17       42.84      127.21     33.74 o 
  -8   3  17      249.04      222.98     31.03 o 
  -7   3  17        0.43      -21.10     21.71 o 
  -6   3  17      571.63      543.38     33.82 o 
  -5   3  17       30.29       20.53     19.04 o 
  -4   3  17      792.67      788.81     41.75 o 
  -3   3  17        2.71        6.46     20.35 o 
  -2   3  17      785.95      915.85     81.55 o 
  -1   3  17       20.82      -28.87     19.25 o 
   0   3  17      503.18      590.61     35.08 o 
   1   3  17       16.68       -0.24     19.67 o 
   2   3  17       39.02       66.10     36.09 o 
   3   3  17        9.56      -10.21     17.27 o 
   4   3  17       61.45      135.91     21.41 o 
   5   3  17        4.06      -13.83     23.18 o 
  -6   4  17       91.81       28.86     27.62 o 
  -5   4  17       81.21       80.77     28.06 o 
  -4   4  17       76.22      140.07     27.98 o 
  -3   4  17      166.48      225.53     30.75 o 
  -2   4  17       51.87       50.46     36.38 o 
  -1   4  17      201.08      224.52     29.66 o 
   0   4  17        9.45        6.02     23.55 o 
   1   4  17       53.17       36.82     23.97 o 
   2   4  17        2.65      -11.22     30.19 o 
   3   4  17        3.57       -4.65     24.23 o 
 -10   0  18        9.65       50.69     37.61 o 
  -8   0  18       12.54       22.68     31.58 o 
  -6   0  18       45.17       58.89     37.40 o 
  -4   0  18       11.85       20.12     27.42 o 
  -2   0  18      182.51      224.17     32.10 o 
   0   0  18      913.52      953.70     64.41 o 
   2   0  18     1064.62     1141.74     74.28 o 
   4   0  18      550.31      506.46     58.70 o 
   6   0  18      248.97      342.83     59.22 o 
  -9   1  18        3.11        9.31     23.34 o 
  -8   1  18       13.38       -6.92     24.14 o 
  -7   1  18        7.13        9.43     20.92 o 
  -6   1  18       33.09       26.65     21.38 o 
  -5   1  18       55.79       35.65     20.05 o 
  -4   1  18        2.36      -21.19     17.31 o 
  -3   1  18      121.07      140.64     18.60 o 
  -2   1  18       68.84       73.79     17.94 o 
  -1   1  18      613.80      606.15     40.05 o 
   0   1  18      372.18      394.33     23.63 o 
   1   1  18     1406.16     1204.33     36.36 o 
   2   1  18      716.06      772.05     83.37 o 
   3   1  18      649.44      539.36     70.38 o 
   4   1  18      358.58      398.63     38.11 o 
   5   1  18      129.16      101.34     41.30 o 
   6   1  18      152.06      203.86     65.71 o 
  -9   2  18        3.23       14.13     26.57 o 
  -8   2  18        1.77       -9.25     22.85 o 
  -7   2  18        8.74       19.22     22.20 o 
  -6   2  18       60.03       59.22     22.22 o 
  -5   2  18      123.25      135.01     20.48 o 
  -4   2  18      146.06      133.04     23.17 o 
  -3   2  18      403.83      378.72     30.47 o 
  -2   2  18        1.92       -5.16     18.47 o 
  -1   2  18      835.90      786.28     46.58 o 
   0   2  18       18.46       41.68     20.06 o 
   1   2  18     1595.68     1458.19     65.04 o 
   2   2  18        7.00        7.77     16.77 o 
   3   2  18     1049.93     1050.17     42.82 o 
   4   2  18       80.56       80.72     29.53 o 
   5   2  18      375.22      287.54     65.71 o 
  -7   3  18       11.76      -21.27     25.89 o 
  -6   3  18       58.75       48.47     23.02 o 
  -5   3  18       14.62       -9.03     22.60 o 
  -4   3  18      200.30      133.80     26.28 o 
  -3   3  18      178.15      173.92     27.63 o 
  -2   3  18      260.01      284.58     29.68 o 
  -1   3  18      545.47      499.51     56.76 o 
   0   3  18      198.55      187.66     27.16 o 
   1   3  18      333.10      316.22     29.68 o 
   2   3  18       89.32      100.13     25.26 o 
   3   3  18      354.67      282.94     30.33 o 
   4   3  18       28.06       18.61     23.62 o 
  -5   4  18        0.08        1.63     26.39 o 
  -4   4  18      132.14      163.71     33.69 o 
  -3   4  18        1.16        8.09     24.93 o 
  -2   4  18      390.00      362.47     35.69 o 
  -1   4  18        2.26      -31.92     24.54 o 
   0   4  18      471.74      518.24     38.63 o 
   1   4  18       17.19       37.85     24.01 o 
   2   4  18      192.49      204.08     33.69 o 
  -9   0  19      484.15      481.98     54.17 o 
  -7   0  19      927.05     1195.22    104.41 o 
  -5   0  19      801.87      718.12     80.77 o 
  -3   0  19       96.09      113.63     33.03 o 
  -1   0  19       50.11       42.30     21.00 o 
   1   0  19        8.21        8.83     28.57 o 
   3   0  19        2.59       52.98     35.84 o 
   5   0  19       10.58       38.96     42.59 o 
  -9   1  19      256.45      283.04     32.45 o 
  -8   1  19       84.75      111.81     27.18 o 
  -7   1  19      524.31      607.06     52.11 o 
  -6   1  19      240.89      293.82     33.89 o 
  -5   1  19      455.11      627.87     35.88 o 
  -4   1  19      105.39       66.51     21.70 o 
  -3   1  19      152.57      108.60     26.04 o 
  -2   1  19        3.92      -24.93     29.02 o 
  -1   1  19        5.74      -14.11     22.55 o 
   0   1  19       76.87      121.21     21.99 o 
   1   1  19        3.47       12.89     18.45 o 
   2   1  19      107.72      149.02     28.83 o 
   3   1  19        1.30        3.64     24.58 o 
   4   1  19       46.23       39.02     27.85 o 
   5   1  19       12.61       -9.35     28.28 o 
  -8   2  19      122.19      139.69     28.69 o 
  -7   2  19       53.59       73.33     25.53 o 
  -6   2  19      254.73      307.04     38.91 o 
  -5   2  19       26.16       43.11     25.33 o 
  -4   2  19      290.91      275.71     30.38 o 
  -3   2  19        4.23      -35.54     26.15 o 
  -2   2  19       90.23      123.62     24.33 o 
  -1   2  19        3.73      -13.69     18.92 o 
   0   2  19       35.85       69.07     21.67 o 
   1   2  19      101.00       82.48     22.06 o 
   2   2  19      105.98      157.89     24.64 o 
   3   2  19        4.49       13.59     21.58 o 
   4   2  19      135.50      208.11     36.51 o 
   5   2  19        1.81       21.35     29.95 o 
  -6   3  19       75.70       54.21     29.31 o 
  -5   3  19       54.75       45.52     36.77 o 
  -4   3  19       68.06       50.58     25.06 o 
  -3   3  19       60.68       46.65     24.24 o 
  -2   3  19       93.07      115.49     35.55 o 
  -1   3  19      135.80       75.34     25.37 o 
   0   3  19       20.78       14.04     22.38 o 
   1   3  19      101.50       95.37     26.17 o 
   2   3  19        2.00      -10.88     21.98 o 
   3   3  19      100.48      115.99     26.89 o 
  -3   4  19      169.75      152.32     32.04 o 
  -2   4  19        3.96       -6.14     25.32 o 
  -1   4  19      204.34      211.25     32.17 o 
   0   4  19       14.34        5.20     26.38 o 
  -8   0  20      100.11       84.24     54.80 o 
  -6   0  20      819.37      843.38     60.81 o 
  -4   0  20     1830.13     1825.57     78.71 o 
  -2   0  20     3557.78     3544.54    230.11 o 
   0   0  20     3599.03     3456.39    137.13 o 
   2   0  20     1410.49     1480.94     88.83 o 
   4   0  20      327.57      341.28     57.66 o 
  -8   1  20       36.22       78.76     27.88 o 
  -7   1  20       50.21      108.60     26.57 o 
  -6   1  20      340.11      353.64     33.29 o 
  -5   1  20      251.93      267.37     29.57 o 
  -4   1  20     1421.13     1452.13     49.65 o 
  -3   1  20      483.24      456.88     36.17 o 
  -2   1  20     2033.82     2124.23     74.86 o 
  -1   1  20      774.53      663.54     89.34 o 
   0   1  20     1847.65     1978.78     71.99 o 
   1   1  20      476.01      409.68     47.79 o 
   2   1  20     1018.45     1088.06     89.60 o 
   3   1  20       80.72       75.53     30.09 o 
   4   1  20      354.74      377.74     41.96 o 
   5   1  20       46.02       55.82     32.47 o 
  -7   2  20       65.80       46.70     25.59 o 
  -6   2  20        7.04        3.23     27.82 o 
  -5   2  20      390.98      427.96     44.46 o 
  -4   2  20      117.01       79.49     33.57 o 
  -3   2  20     1116.16     1048.44     56.74 o 
  -2   2  20      335.86      419.92     33.82 o 
  -1   2  20     1199.37     1158.13     47.68 o 
   0   2  20      272.05      313.52     30.65 o 
   1   2  20      664.56      668.13     37.66 o 
   2   2  20      242.68      280.02     35.49 o 
   3   2  20      289.18      206.44     36.22 o 
   4   2  20      126.21      199.30     37.28 o 
  -5   3  20      158.93      243.40     63.61 o 
  -4   3  20       95.48       65.89     29.12 o 
  -3   3  20      459.13      445.48     37.23 o 
  -2   3  20       55.68       55.90     35.19 o 
  -1   3  20      649.94      463.59     49.52 o 
   0   3  20        7.09       -7.17     31.20 o 
   1   3  20      367.23      494.01     38.04 o 
   2   3  20        0.12        4.94     24.18 o 
  -7   0  21        1.20       28.85     34.89 o 
  -5   0  21       89.31       69.40     35.41 o 
  -3   0  21      176.33      111.70     33.74 o 
   1   0  21       74.59      113.24     41.04 o 
   3   0  21      135.44       72.20     43.11 o 
  -7   1  21       19.38        3.89     26.47 o 
  -6   1  21       11.71       37.89     33.89 o 
  -5   1  21       77.92       60.11     39.89 o 
  -4   1  21        5.25       13.94     26.42 o 
  -3   1  21       96.65      120.68     65.19 o 
  -2   1  21        5.70       11.55     41.04 o 
  -1   1  21       55.50       54.39     33.46 o 
   0   1  21       99.11       93.50     41.56 o 
   1   1  21        5.12      -28.05     33.76 o 
   2   1  21      120.43      155.02     33.59 o 
   3   1  21       91.28       16.68     28.22 o 
  -6   2  21       11.78       -0.24     29.43 o 
  -5   2  21      131.21      100.51     40.04 o 
  -4   2  21       10.81       17.49     34.46 o 
  -3   2  21      157.85      116.88     28.32 o 
  -2   2  21       27.08       27.47     24.96 o 
  -1   2  21      124.57      207.73     29.23 o 
   0   2  21      114.41      107.89     26.95 o 
   1   2  21       51.56       59.36     32.98 o 
   2   2  21      254.05      159.99     51.43 o 
  -4   3  21       10.14      -35.68     25.75 o 
  -3   3  21      242.00      269.42     37.30 o 
  -2   3  21       24.45      -10.58     25.58 o 
  -1   3  21      234.14      250.10     33.62 o 
   0   3  21       91.56       86.92     27.58 o 
  -6   0  22     1345.37     1646.91    147.52 o 
  -4   0  22     1676.27     1563.77    119.73 o 
   2   0  22      162.10      117.91     45.71 o 
  -6   1  22      645.64      711.24     43.53 o 
  -5   1  22      340.96      364.37     71.81 o 
  -4   1  22     1232.34     1151.79     76.62 o 
  -3   1  22      310.45      292.38     44.79 o 
  -2   1  22      940.33      945.40     59.86 o 
  -1   1  22      161.19      199.47     49.35 o 
   0   1  22      369.16      388.54     58.18 o 
   1   1  22       71.91      109.60     44.15 o 
   2   1  22       81.28      134.54     48.83 o 
  -5   2  22      632.62      686.30     59.13 o 
  -4   2  22      152.97      128.26     40.89 o 
  -3   2  22      691.07      621.44     54.67 o 
  -2   2  22      148.27      168.23     41.49 o 
  -1   2  22      367.69      443.41     45.90 o 
   0   2  22       49.02       38.58     26.27 o 
   1   2  22      137.13      193.23     52.98 o 
  -5   0  23       38.01       18.56     37.91 o 
  -4   1  23       45.37       64.56     38.48 o 
  -3   1  23       83.74       28.77     99.73 o 
  -2   1  23      190.02      251.18     67.27 o 
   0   1  23      291.89      278.94     56.62 o 
                                                 
